# Supplementary material for: The glycoimmune checkpoint receptor Siglec-7 interacts with T-cell ligands and regulates T-cell activation
Source: J Biol Chem. 2023 Dec 21;300(2):105579. doi: 10.1016/j.jbc.2023.105579 (PMC10831161; doi:10.1016/j.jbc.2023.105579)
Supplement: Table S1 [file mmc2.xls]

## Sheet: PBMC_Sig7 (1)
LFQ intensity 7_NoSia1	LFQ intensity 7_NoSia2	LFQ intensity 7_NoSia3	LFQ intensity 7_Sia1	LFQ intensity 7_Sia2	LFQ intensity 7_Sia3	LFQ-NoSia-Average	LFQ-Sia-Average	LFQ-NoSia - Sia	Peptides	Unique peptides	Sequence coverage [%]	Unique sequence coverage [%]	Protein IDs	Majority protein IDs	Uniprot IDs	Int Comp Plasma Membrane (GO:0005887)	Extracellular space (GO:0005615)	NglycoProtein	OglycoProtein	MucinScore
26.7549	27.013	26.8261	20.392	21.4875	17.0426	26.8647	19.6407	7.22398	6	6	19.8	19.8	sp|P16150|LEUK_HUMAN	sp|P16150|LEUK_HUMAN	P16150	+	+	TRUE	TRUE	1.02273
26.9465	28.0205	27.0323	25.3815	20.4542	21.003	27.3331	22.2796	5.05351	6	6	35.6	35.6	sp|P14770|GPIX_HUMAN	sp|P14770|GPIX_HUMAN	P14770	+		TRUE	FALSE	0
28.2531	29.6779	28.3035	22.8091	25.392	23.7869	28.7448	23.996	4.74886	18	18	28.8	28.8	sp|P07359|GP1BA_HUMAN	sp|P07359|GP1BA_HUMAN	P07359	+	+	TRUE	TRUE	3.30769
24.2673	23.1243	24.0349	19.1247	20.0942	19.8735	23.8088	19.6974	4.11138	3	3	6.3	6.3	sp|Q14242|SELPL_HUMAN	sp|Q14242|SELPL_HUMAN	Q14242	+		TRUE	TRUE	8.30769
23.6844	24.1889	25.5692	20.8781	21.5377	19.6318	24.4808	20.6826	3.79828	25	25	25.3	25.3	sp|Q12913|PTPRJ_HUMAN	sp|Q12913|PTPRJ_HUMAN	Q12913	+		TRUE	FALSE	0
23.9496	23.9408	24.1145	20.3226	19.8601	20.4691	24.0016	20.2173	3.78436	8	8	42.3	42.3	sp|P35232|PHB_HUMAN	sp|P35232|PHB_HUMAN	P35232	+		FALSE	FALSE	0
23.8679	23.9623	22.7894	20.2428	19.7435	19.8026	23.5399	19.9297	3.61021	7	3	7.4	2.9	sp|P23634|AT2B4_HUMAN	sp|P23634|AT2B4_HUMAN	P23634	+		FALSE	FALSE	0
25.5614	25.0561	24.815	22.64	23.8638	19.0019	25.1442	21.8353	3.30894	17	17	27.6	27.6	sp|A0FGR8|ESYT2_HUMAN	sp|A0FGR8|ESYT2_HUMAN	A0FGR8	+		FALSE	FALSE	0
22.9919	23.0104	22.8659	20.9901	18.2772	19.7403	22.9561	19.6692	3.28685	4	4	12.7	12.7	sp|P35613|BASI_HUMAN	sp|P35613|BASI_HUMAN	P35613	+		TRUE	FALSE	0
26.2808	26.1129	25.9398	18.9688	24.9092	24.6904	26.1112	22.8561	3.25507	30	22	34.6	27.2	sp|P16615|AT2A2_HUMAN;sp|O14983|AT2A1_HUMAN	sp|P16615|AT2A2_HUMAN	P16615	+		FALSE	FALSE	0
23.5828	23.8141	23.7729	21.8077	23.0303	18.4015	23.7233	21.0799	2.64343	4	4	37.3	37.3	sp|P09669|COX6C_HUMAN	sp|P09669|COX6C_HUMAN	P09669	+		FALSE	FALSE	0
23.0209	23.0618	22.6572	19.2082	21.6172	20.2286	22.9133	20.3514	2.56195	5	4	14.7	11.9	sp|P63092|GNAS2_HUMAN;sp|Q5JWF2|GNAS1_HUMAN	sp|P63092|GNAS2_HUMAN;sp|Q5JWF2|GNAS1_HUMAN	P63092	+		FALSE	FALSE	0
24.1476	24.9005	23.8497	23.1993	20.6018	21.4873	24.2993	21.7628	2.53646	4	3	46.5	40.9	sp|Q9BT23|LIMD2_HUMAN	sp|Q9BT23|LIMD2_HUMAN	Q9BT23	+		FALSE	FALSE	0
23.1761	23.4773	23.9668	18.9497	24.5124	20.0043	23.54	21.1555	2.38457	4	4	21.3	21.3	sp|P01903|DRA_HUMAN;sp|P01906|DQA2_HUMAN	sp|P01903|DRA_HUMAN	P01903	+		TRUE	FALSE	0
28.7739	30.0742	28.5086	26.9029	26.9316	26.4691	29.1189	26.7679	2.35102	8	8	41.3	41.3	sp|P13224|GP1BB_HUMAN	sp|P13224|GP1BB_HUMAN	P13224	+		TRUE	FALSE	0
23.0867	22.2072	21.4472	20.0546	20.4569	19.1883	22.247	19.9	2.34707	2	2	11	11	sp|Q9UIB8|SLAF5_HUMAN	sp|Q9UIB8|SLAF5_HUMAN	Q9UIB8	+		TRUE	FALSE	0
23.7432	24.5561	22.957	20.9514	22.7041	20.7516	23.7521	21.469	2.28311	7	7	12.1	12.1	sp|P48960|CD97_HUMAN;sp|Q9UHX3|AGRE2_HUMAN	sp|P48960|CD97_HUMAN	P48960	+		TRUE	FALSE	0
24.1605	23.9756	23.2929	22.2869	23.8385	18.4598	23.8097	21.5284	2.2813	10	10	17.3	17.3	sp|P16109|LYAM3_HUMAN	sp|P16109|LYAM3_HUMAN	P16109	+	+	TRUE	FALSE	0
25.6766	23.9588	26.3776	20.6655	24.6043	24.2362	25.3377	23.1687	2.16903	13	5	32.4	13.9	sp|P42167|LAP2B_HUMAN	sp|P42167|LAP2B_HUMAN	P42167	+		FALSE	FALSE	0
21.3742	23.8341	22.6338	19.9925	21.9861	19.6952	22.614	20.5579	2.0561	6	6	16.1	16.1	sp|Q99805|TM9S2_HUMAN	sp|Q99805|TM9S2_HUMAN	Q99805	+		FALSE	FALSE	0
24.3068	22.2769	23.6318	23.4606	20.6928	20.2276	23.4052	21.4603	1.94482	4	4	14.1	14.1	sp|P40197|GPV_HUMAN	sp|P40197|GPV_HUMAN	P40197	+		TRUE	FALSE	0
26.5387	24.665	26.6885	25.6647	20.5719	26.0344	25.9641	24.0903	1.87373	17	2	60.8	3.6	sp|P13746|1A11_HUMAN;sp|P04439|1A03_HUMAN;sp|P05534|1A24_HUMAN;sp|P30447|1A23_HUMAN;sp|P17693|HLAG_HUMAN	sp|P13746|1A11_HUMAN;sp|P04439|1A03_HUMAN;sp|P05534|1A24_HUMAN	P13746	+		FALSE	FALSE	0
23.0197	23.263	22.2912	22.2359	22.3441	18.5824	22.8579	21.0542	1.8038	8	1	31.7	4.4	sp|P10321|1C07_HUMAN	sp|P10321|1C07_HUMAN	P10321	+		TRUE	FALSE	0
23.2529	21.5259	22.6462	20.2304	21.7701	20.0503	22.475	20.6836	1.79141	3	3	16.2	16.2	sp|P01732|CD8A_HUMAN	sp|P01732|CD8A_HUMAN	P01732	+		FALSE	FALSE	0
23.5054	23.2378	23.4864	19.5185	24.2206	21.1697	23.4099	21.6363	1.77361	4	4	39.5	39.5	sp|P30273|FCERG_HUMAN	sp|P30273|FCERG_HUMAN	P30273	+		FALSE	FALSE	0
25.1519	26.0309	26.1589	22.9379	25.598	23.5447	25.7805	24.0269	1.75363	24	24	23.5	23.5	sp|P08575|PTPRC_HUMAN	sp|P08575|PTPRC_HUMAN	P08575	+		TRUE	FALSE	2.375
22.2144	22.1201	22.4299	20.5785	20.17	20.7821	22.2548	20.5102	1.74461	3	3	8.5	8.5	sp|P01730|CD4_HUMAN	sp|P01730|CD4_HUMAN	P01730	+		TRUE	FALSE	0
23.6263	23.2755	20.7494	20.4046	22.0601	20.226	22.5504	20.8969	1.65352	2	2	12.2	12.2	sp|Q15125|EBP_HUMAN	sp|Q15125|EBP_HUMAN	Q15125	+		FALSE	FALSE	0
24.1229	22.9582	23.2811	21.6387	22.1464	21.6323	23.4541	21.8058	1.64826	8	8	15.9	15.9	sp|Q13586|STIM1_HUMAN	sp|Q13586|STIM1_HUMAN	Q13586	+		TRUE	FALSE	0
31.4203	29.9699	27.232	28.6441	25.8029	30.1623	29.5407	28.2031	1.33766	1	1	4.1	4.1	sp|Q6ZQN7|SO4C1_HUMAN	sp|Q6ZQN7|SO4C1_HUMAN	Q6ZQN7	+		FALSE	FALSE	0
23.3116	23.2115	22.7826	22.1462	22.1369	21.1684	23.1019	21.8172	1.28476	2	2	0.5	0.5	sp|Q5VST9|OBSCN_HUMAN	sp|Q5VST9|OBSCN_HUMAN	Q5VST9	+		FALSE	FALSE	0.427184
26.6034	25.306	26.4561	25.8162	25.3464	23.6037	26.1218	24.9221	1.19974	9	9	24.6	24.6	sp|P11169|GTR3_HUMAN;sp|Q8TDB8|GTR14_HUMAN	sp|P11169|GTR3_HUMAN;sp|Q8TDB8|GTR14_HUMAN	P11169	+		TRUE	FALSE	0
26.1136	26.0769	25.1583	25.1593	24.4559	24.4165	25.783	24.6772	1.10573	8	8	35.4	35.4	sp|Q02978|M2OM_HUMAN	sp|Q02978|M2OM_HUMAN	Q02978	+		FALSE	FALSE	0
21.6863	23.5608	21.8772	20.2673	22.992	20.5509	22.3748	21.2701	1.10465	5	5	8.8	8.8	sp|O60603|TLR2_HUMAN	sp|O60603|TLR2_HUMAN	O60603	+		TRUE	FALSE	0
24.9758	25.2403	23.7086	23.15	24.5221	23.17	24.6416	23.614	1.02756	3	3	20.9	20.9	sp|Q96D96|HVCN1_HUMAN	sp|Q96D96|HVCN1_HUMAN	Q96D96	+		FALSE	FALSE	0
21.386	21.5106	20.4975	20.0945	20.0882	20.549	21.1313	20.2439	0.887409	2	2	4	4	sp|Q7L1W4|LRC8D_HUMAN	sp|Q7L1W4|LRC8D_HUMAN	Q7L1W4	+		FALSE	FALSE	0
27.6723	28.1104	27.1678	27.2888	27.0668	26.3742	27.6502	26.9099	0.740212	15	7	41.3	19.8	sp|P05141|ADT2_HUMAN;sp|Q9H0C2|ADT4_HUMAN	sp|P05141|ADT2_HUMAN	P05141	+		FALSE	FALSE	0
26.8501	27.3479	26.1014	25.6961	26.6398	25.9937	26.7665	26.1098	0.65661	14	14	30.4	30.4	sp|Q00325|MPCP_HUMAN	sp|Q00325|MPCP_HUMAN	Q00325	+		FALSE	FALSE	0
26.9509	27.6911	27.0938	26.605	27.2053	26.2254	27.2453	26.6786	0.56671	13	13	29.5	29.5	sp|P04839|CY24B_HUMAN	sp|P04839|CY24B_HUMAN	P04839	+		TRUE	FALSE	0
26.6528	27.4548	27.2853	27.0227	27.2296	25.5383	27.131	26.5969	0.534118	17	0	65.7	0	sp|P30462|1B14_HUMAN;sp|P30480|1B42_HUMAN;sp|P30460|1B08_HUMAN;sp|P01889|1B07_HUMAN;sp|Q31610|1B81_HUMAN;sp|P30486|1B48_HUMAN	sp|P30462|1B14_HUMAN;sp|P30480|1B42_HUMAN;sp|P30460|1B08_HUMAN;sp|P01889|1B07_HUMAN;sp|Q31610|1B81_HUMAN;sp|P30486|1B48_HUMAN	P30462	+		FALSE	FALSE	0
22.8017	22.2363	22.2707	23.0111	20.5369	22.8422	22.4362	22.1301	0.306166	4	1	15	3.4	sp|P20039|2B1B_HUMAN;sp|Q95IE3|2B1C_HUMAN;sp|Q5Y7A7|2B1D_HUMAN;sp|P01911|2B1F_HUMAN;sp|P04440|DPB1_HUMAN;sp|P01912|2B13_HUMAN	sp|P20039|2B1B_HUMAN;sp|Q95IE3|2B1C_HUMAN;sp|Q5Y7A7|2B1D_HUMAN;sp|P01911|2B1F_HUMAN	P20039	+		FALSE	FALSE	0
28.7895	29.1095	28.6194	28.9408	28.8009	28.2975	28.8395	28.6797	0.159763	34	34	57.4	57.4	sp|P05106|ITB3_HUMAN	sp|P05106|ITB3_HUMAN	P05106	+		TRUE	FALSE	0
21.8146	22.7811	22.2464	23.3979	23.5395	19.5985	22.2807	22.1787	0.102006	2	2	8.3	8.3	sp|P08637|FCG3A_HUMAN	sp|P08637|FCG3A_HUMAN	P08637	+		TRUE	FALSE	0
29.5836	29.1081	28.8148	28.8942	29.3366	29.4154	29.1688	29.2154	-0.0466169	15	15	59	59	sp|P27105|STOM_HUMAN	sp|P27105|STOM_HUMAN	P27105	+	+	FALSE	FALSE	0
23.147	23.0307	23.1477	22.4485	23.7176	23.6876	23.1085	23.2846	-0.176095	7	7	7.9	7.9	sp|P55160|NCKPL_HUMAN	sp|P55160|NCKPL_HUMAN	P55160	+		FALSE	FALSE	0
20.2271	20.6897	18.6596	20.7222	20.8122	19.0971	19.8588	20.2105	-0.351723	1	1	2.3	2.3	sp|O60669|MOT2_HUMAN	sp|O60669|MOT2_HUMAN	O60669	+		FALSE	FALSE	0
23.0351	23.1341	23.5524	23.7932	24.5025	22.8547	23.2405	23.7168	-0.476278	4	4	7.5	7.5	sp|Q13488|VPP3_HUMAN	sp|Q13488|VPP3_HUMAN	Q13488	+		FALSE	FALSE	0
21.1805	18.4695	21.5455	21.2145	21.0557	21.0457	20.3985	21.1053	-0.706785	1	1	19.2	19.2	sp|Q92686|NEUG_HUMAN	sp|Q92686|NEUG_HUMAN	Q92686	+		FALSE	FALSE	0
23.9819	24.4166	24.2059	24.8906	26.047	26.673	24.2015	25.8702	-1.66877	22	22	39.7	39.7	sp|Q9Y336|SIGL9_HUMAN	sp|Q9Y336|SIGL9_HUMAN	Q9Y336	+		TRUE	FALSE	0
34.2666	35.1631	34.1495	37.4703	36.8035	37.932	34.5264	37.402	-2.87559	17	17	36.4	36.4	sp|Q9Y286|SIGL7_HUMAN	sp|Q9Y286|SIGL7_HUMAN	Q9Y286	+		TRUE	FALSE	0
34.6151	34.9815	34.4808	38.1563	36.9975	37.9586	34.6925	37.7041	-3.01165	37	18	59.5	35.9	sp|P0DOX5|IGG1_HUMAN;sp|P01857|IGHG1_HUMAN	sp|P0DOX5|IGG1_HUMAN;sp|P01857|IGHG1_HUMAN	P0DOX5	+		FALSE	FALSE	0
24.1848	22.6482	23.3162	27.6524	25.6772	26.2644	23.3831	26.5313	-3.14828	9	1	49.1	8.4	sp|P0DOX7|IGK_HUMAN	sp|P0DOX7|IGK_HUMAN	P0DOX7	+		FALSE	FALSE	0
28.6464	28.4247	27.8633	32.3873	30.5067	31.5027	28.3115	31.4656	-3.1541	10	3	47.7	16.2	sp|P0DOX8|IGL1_HUMAN;sp|B9A064|IGLL5_HUMAN;sp|P0CG04|IGLC1_HUMAN;sp|P01709|LV208_HUMAN;sp|P01706|LV211_HUMAN;sp|P01703|LV140_HUMAN;sp|A0A075B6J9|LV218_HUMAN;sp|P01721|LV657_HUMAN	sp|P0DOX8|IGL1_HUMAN;sp|B9A064|IGLL5_HUMAN;sp|P0CG04|IGLC1_HUMAN	P0DOX8	+		FALSE	FALSE	0
23.4838	24.4713	22.0407	26.4364	26.5988	27.642	23.3319	26.8924	-3.56044	1	1	1.8	1.8	sp|Q08289|CACB2_HUMAN	sp|Q08289|CACB2_HUMAN	Q08289	+		FALSE	FALSE	0
24.5199	25.8892	24.6213	29.1282	28.3435	28.8274	25.0101	28.7664	-3.75626	8	8	24.3	24.3	sp|P12314|FCGR1_HUMAN;sp|Q92637|FCGRB_HUMAN	sp|P12314|FCGR1_HUMAN	P12314	+		TRUE	FALSE	0
20.6801	19.7483	19.66	23.7531	23.0605	22.5181				1	1	9.8	9.8	sp|P01717|LV325_HUMAN;sp|P01718|LV327_HUMAN;sp|A0A075B6K0|LV316_HUMAN	sp|P01717|LV325_HUMAN;sp|P01718|LV327_HUMAN;sp|A0A075B6K0|LV316_HUMAN	P01717		+	FALSE	FALSE	0
22.9404	21.9839	21.7379	26.5114	24.5217	25.3582				2	2	23.1	23.1	sp|P80748|LV321_HUMAN;sp|A0A075B6K5|LV39_HUMAN;sp|A0A075B6K2|LV312_HUMAN	sp|P80748|LV321_HUMAN;sp|A0A075B6K5|LV39_HUMAN;sp|A0A075B6K2|LV312_HUMAN	P80748		+	FALSE	FALSE	0
24.8278	23.9802	24.001	28.0336	26.3236	27.1034				2	1	16.7	16.7	sp|P01615|KVD28_HUMAN;sp|A0A075B6P5|KV228_HUMAN;sp|P01614|KVD40_HUMAN;sp|A0A087WW87|KV240_HUMAN;sp|A2NJV5|KV229_HUMAN;sp|A0A0A0MRZ7|KVD26_HUMAN;sp|A0A075B6S6|KVD30_HUMAN;sp|A0A075B6S2|KVD29_HUMAN	sp|P01615|KVD28_HUMAN;sp|A0A075B6P5|KV228_HUMAN;sp|P01614|KVD40_HUMAN;sp|A0A087WW87|KV240_HUMAN;sp|A2NJV5|KV229_HUMAN;sp|A0A0A0MRZ7|KVD26_HUMAN;sp|A0A075B6S6|KVD30_HUMAN;sp|A0A075B6S2|KVD29_HUMAN	P01615		+	FALSE	FALSE	0
20.0832	21.04	19.161	23.8371	22.3857	22.7373				1	1	13.9	13.9	sp|A0A0C4DH67|KV108_HUMAN;sp|A0A0C4DH69|KV109_HUMAN;sp|A0A075B6S5|KV127_HUMAN	sp|A0A0C4DH67|KV108_HUMAN;sp|A0A0C4DH69|KV109_HUMAN;sp|A0A075B6S5|KV127_HUMAN	A0A0C4DH67		+	FALSE	FALSE	0
22.9511	23.0654	23.0824	27.3597	24.8786	26.0822				2	2	26.1	26.1	sp|P04433|KV311_HUMAN;sp|A0A0A0MRZ8|KVD11_HUMAN	sp|P04433|KV311_HUMAN;sp|A0A0A0MRZ8|KVD11_HUMAN	P04433		+	FALSE	FALSE	0
23.2142	23.2355	22.4253	27.737	26.0586	26.3441				3	1	24.8	6	sp|A0A0B4J1X5|HV374_HUMAN;sp|A0A0J9YVY3|HV741_HUMAN	sp|A0A0B4J1X5|HV374_HUMAN	A0A0B4J1X5			FALSE	FALSE	0
21.2896	20.0885	20.0847	25.3822	23.1289	24.1881				1	1	9.4	9.4	sp|P23083|HV102_HUMAN;sp|A0A0C4DH31|HV118_HUMAN	sp|P23083|HV102_HUMAN;sp|A0A0C4DH31|HV118_HUMAN	P23083			FALSE	FALSE	0
20.5201	20.4653	19.9066	24.3437	22.7495	23.3301				1	1	7.7	7.7	sp|A0A0C4DH34|HV428_HUMAN	sp|A0A0C4DH34|HV428_HUMAN	A0A0C4DH34			FALSE	FALSE	0
22.1899	22.073	19.2485	24.5856	23.9183	24.0594				2	2	23.9	23.9	sp|A0A0C4DH38|HV551_HUMAN;sp|A0A0J9YXX1|HV5X1_HUMAN	sp|A0A0C4DH38|HV551_HUMAN;sp|A0A0J9YXX1|HV5X1_HUMAN	A0A0C4DH38			FALSE	FALSE	0
22.8368	23.6586	19.8687	26.9676	25.6919	23.8051				3	3	26.7	26.7	sp|P01825|HV459_HUMAN;sp|P0DP08|HVD82_HUMAN;sp|P0DP06|HVD34_HUMAN;sp|A0A0C4DH41|HV461_HUMAN;sp|P06331|HV434_HUMAN;sp|P01824|HV439_HUMAN;sp|A0A075B6R2|HV404_HUMAN;sp|P0DP07|HV431_HUMAN;sp|A0A087WSY4|HV432_HUMAN	sp|P01825|HV459_HUMAN;sp|P0DP08|HVD82_HUMAN;sp|P0DP06|HVD34_HUMAN;sp|A0A0C4DH41|HV461_HUMAN;sp|P06331|HV434_HUMAN;sp|P01824|HV439_HUMAN	P01825			FALSE	FALSE	0
19.7915	20.672	19.5441	24.5372	22.3644	23.2127				1	1	13.7	13.7	sp|P04432|KVD39_HUMAN;sp|P01611|KVD12_HUMAN;sp|P01597|KV139_HUMAN;sp|A0A0C4DH73|KV112_HUMAN;sp|A0A0C4DH72|KV106_HUMAN	sp|P04432|KVD39_HUMAN;sp|P01611|KVD12_HUMAN;sp|P01597|KV139_HUMAN;sp|A0A0C4DH73|KV112_HUMAN;sp|A0A0C4DH72|KV106_HUMAN	P04432		+	FALSE	FALSE	0
22.612	23.3948	22.8442	20.7623	20.2827	21.1471				3	3	31.8	31.8	sp|P68036|UB2L3_HUMAN;sp|A0A1B0GUS4|UB2L5_HUMAN	sp|P68036|UB2L3_HUMAN;sp|A0A1B0GUS4|UB2L5_HUMAN	P68036			FALSE	FALSE	0
24.1793	24.4985	24.5472	23.4843	23.0274	19.9058				11	11	10.5	10.5	sp|A0AVT1|UBA6_HUMAN	sp|A0AVT1|UBA6_HUMAN	A0AVT1			FALSE	FALSE	0
22.4968	22.0034	21.5396	19.7197	19.9104	21.3128				6	6	3.7	3.7	sp|A5YKK6|CNOT1_HUMAN	sp|A5YKK6|CNOT1_HUMAN	A5YKK6		+	FALSE	FALSE	0
25.5181	25.602	25.3312	19.8505	22.8628	21.2172				17	17	12.1	12.1	sp|A6NHR9|SMHD1_HUMAN	sp|A6NHR9|SMHD1_HUMAN	A6NHR9			FALSE	FALSE	0
21.689	21.0249	23.7314	19.4168	22.6879	22.8461				2	2	26.3	26.3	sp|P62308|RUXG_HUMAN;sp|A8MWD9|RUXGL_HUMAN	sp|P62308|RUXG_HUMAN;sp|A8MWD9|RUXGL_HUMAN	P62308			FALSE	FALSE	0
29.1183	28.6624	28.9467	27.1639	27.6552	26.9215				47	47	60.9	60.9	sp|B0I1T2|MYO1G_HUMAN;sp|O94832|MYO1D_HUMAN	sp|B0I1T2|MYO1G_HUMAN	B0I1T2			FALSE	FALSE	0
24.6076	23.7337	27.1137	20.7132	19.7485	20.1815				1	1	1.6	1.6	sp|B2RTY4|MYO9A_HUMAN	sp|B2RTY4|MYO9A_HUMAN	B2RTY4			FALSE	FALSE	0
25.646	26.2465	26.1582	20.5268	23.3683	20.0252				15	15	17.3	17.3	sp|Q99613|EIF3C_HUMAN;sp|B5ME19|EIFCL_HUMAN	sp|Q99613|EIF3C_HUMAN;sp|B5ME19|EIFCL_HUMAN	Q99613			FALSE	FALSE	0
23.5674	24.1257	23.7048	20.2268	20.5738	20.3354				5	5	10.2	10.2	sp|O00116|ADAS_HUMAN	sp|O00116|ADAS_HUMAN	O00116			FALSE	FALSE	0
24.2543	23.5961	23.725	24.1277	20.0488	20.3552				9	9	16.9	16.9	sp|O00139|KIF2A_HUMAN;sp|Q8N4N8|KIF2B_HUMAN	sp|O00139|KIF2A_HUMAN	O00139			FALSE	FALSE	0
26.1072	27.396	26.975	24.5247	27.5817	24.9073				22	10	59.7	35.4	sp|O00148|DX39A_HUMAN	sp|O00148|DX39A_HUMAN	O00148			FALSE	FALSE	0
25.312	24.1894	25.8052	23.0109	21.2269	23.1889				11	11	67.8	67.8	sp|O00151|PDLI1_HUMAN	sp|O00151|PDLI1_HUMAN	O00151			FALSE	FALSE	0
21.9624	21.8352	21.677	19.7761	20.1539	20.2931				2	2	8.4	8.4	sp|O00154|BACH_HUMAN	sp|O00154|BACH_HUMAN	O00154			FALSE	FALSE	0
23.087	22.1158	21.1702	21.6841	21.5599	19.733				6	5	6.7	6	sp|O00159|MYO1C_HUMAN	sp|O00159|MYO1C_HUMAN	O00159			FALSE	FALSE	0
27.3687	27.6725	27.4363	26.1273	26.7661	25.8067				40	39	38.3	37.7	sp|O00160|MYO1F_HUMAN;sp|Q12965|MYO1E_HUMAN;sp|Q8N1T3|MYO1H_HUMAN	sp|O00160|MYO1F_HUMAN	O00160			FALSE	FALSE	0
22.4826	21.4436	23.4978	20.3396	21.4834	20.1555				4	4	33.2	33.2	sp|O00161|SNP23_HUMAN	sp|O00161|SNP23_HUMAN	O00161			FALSE	FALSE	0
22.4576	21.5572	23.7766	20.8798	20.2472	19.2879				3	3	5.7	5.7	sp|O00178|GTPB1_HUMAN	sp|O00178|GTPB1_HUMAN	O00178			FALSE	FALSE	0
25.1799	25.6321	24.6152	24.0595	25.6458	25.8727				7	7	23.1	23.1	sp|O00182|LEG9_HUMAN;sp|Q6DKI2|LEG9C_HUMAN;sp|Q3B8N2|LEG9B_HUMAN	sp|O00182|LEG9_HUMAN	O00182		+	FALSE	FALSE	0
25.1148	24.9781	25.1889	24.3124	25.3509	25.0144				9	8	40.4	35.8	sp|O00194|RB27B_HUMAN	sp|O00194|RB27B_HUMAN	O00194			FALSE	FALSE	0
22.0539	22.9648	21.9893	20.3944	22.0721	21.3647				5	5	4.9	4.9	sp|O00203|AP3B1_HUMAN	sp|O00203|AP3B1_HUMAN	O00203			FALSE	FALSE	0
23.0677	23.732	23.0691	19.0637	20.9021	19.1806				4	4	13.6	13.6	sp|O00214|LEG8_HUMAN	sp|O00214|LEG8_HUMAN	O00214		+	FALSE	FALSE	0
22.316	22.0912	21.8232	19.9158	19.5493	20.5879				2	2	14.3	14.3	sp|O00217|NDUS8_HUMAN	sp|O00217|NDUS8_HUMAN	O00217			FALSE	FALSE	0
25.6076	26.29	25.3951	21.3632	25.1174	22.8463				18	18	49.5	49.5	sp|O00231|PSD11_HUMAN	sp|O00231|PSD11_HUMAN	O00231			FALSE	FALSE	0
25.1869	25.8759	25.1272	20.6353	19.2586	19.8644				14	14	35.1	35.1	sp|O00232|PSD12_HUMAN	sp|O00232|PSD12_HUMAN	O00232			FALSE	FALSE	0
21.5634	21.2413	22.2689	21.5714	21.4546	21.588				4	4	21.5	21.5	sp|O00233|PSMD9_HUMAN	sp|O00233|PSMD9_HUMAN	O00233			FALSE	FALSE	0
21.0828	20.7647	20.6217	20.849	19.971	19.8294				3	3	3.3	3.3	sp|O00267|SPT5H_HUMAN	sp|O00267|SPT5H_HUMAN	O00267			FALSE	FALSE	0
28.5353	28.9871	28.0826	28.2691	28.498	27.8421				17	17	85.1	85.1	sp|O00299|CLIC1_HUMAN	sp|O00299|CLIC1_HUMAN	O00299		+	FALSE	FALSE	0
24.2538	24.683	24.5766	20.7081	24.4166	22.9183				7	7	22.7	22.7	sp|O00303|EIF3F_HUMAN	sp|O00303|EIF3F_HUMAN	O00303			FALSE	FALSE	0
20.0072	24.1008	21.7288	19.2812	18.8252	19.5446				6	6	8	8	sp|O00329|PK3CD_HUMAN	sp|O00329|PK3CD_HUMAN	O00329			FALSE	FALSE	0
22.648	23.3852	23.4989	19.1862	22.1587	20.6813				5	5	30.7	30.7	sp|O00422|SAP18_HUMAN	sp|O00422|SAP18_HUMAN	O00422			FALSE	FALSE	0
20.7207	22.0123	20.973	19.9629	19.0048	20.2595				2	1	4.7	2.4	sp|O00425|IF2B3_HUMAN;sp|Q9NZI8|IF2B1_HUMAN	sp|O00425|IF2B3_HUMAN;sp|Q9NZI8|IF2B1_HUMAN	O00425			FALSE	FALSE	0
26.6016	26.4925	26.8756	22.9137	24.0634	23.8033				26	26	52.9	52.9	sp|O00429|DNM1L_HUMAN	sp|O00429|DNM1L_HUMAN	O00429			FALSE	FALSE	0
23.1651	23.9289	20.9544	18.7524	22.1776	20.3278				6	6	23.2	23.2	sp|O00442|RTCA_HUMAN	sp|O00442|RTCA_HUMAN	O00442			FALSE	FALSE	0
25.7468	25.5384	25.595	23.8373	24.9963	24.5191				4	4	46.9	46.9	sp|O00483|NDUA4_HUMAN	sp|O00483|NDUA4_HUMAN	O00483			FALSE	FALSE	0
24.3108	24.4248	24.3289	21.0458	19.0143	22.9628				5	5	24.5	24.5	sp|O00487|PSDE_HUMAN	sp|O00487|PSDE_HUMAN	O00487			FALSE	FALSE	0
22.7438	22.4519	22.9377	18.8989	19.9177	20.2849				7	5	16.5	15	sp|O00499|BIN1_HUMAN	sp|O00499|BIN1_HUMAN	O00499			FALSE	FALSE	0
26.3698	26.2787	26.3444	25.711	25.6949	25.5292				19	4	34.9	6.6	sp|O00571|DDX3X_HUMAN;sp|Q9NQI0|DDX4_HUMAN	sp|O00571|DDX3X_HUMAN	O00571			FALSE	FALSE	0
19.8852	21.8893	21.733	22.9646	22.0998	23.2275				4	4	15.6	15.6	sp|O00602|FCN1_HUMAN	sp|O00602|FCN1_HUMAN	O00602		+	TRUE	FALSE	0
21.4348	20.1046	21.5834	19.7182	19.9424	20.2285				2	1	5	1.9	sp|O00629|IMA3_HUMAN	sp|O00629|IMA3_HUMAN	O00629			FALSE	FALSE	0
23.9739	23.4882	23.127	22.386	22.8471	22.9054				4	4	14.4	14.4	sp|O00743|PPP6_HUMAN	sp|O00743|PPP6_HUMAN	O00743			FALSE	FALSE	0
20.8712	20.8028	21.28	19.831	19.1553	19.7294				2	2	1.1	1.1	sp|O14497|ARI1A_HUMAN	sp|O14497|ARI1A_HUMAN	O14497			FALSE	FALSE	0
22.4604	21.2789	21.6069	19.9925	21.2659	21.1207				2	2	40.4	40.4	sp|O14548|COX7R_HUMAN	sp|O14548|COX7R_HUMAN	O14548			FALSE	FALSE	0
21.1618	19.5957	21.8234	21.3285	21.6783	20.0161				1	1	9.6	9.6	sp|O14561|ACPM_HUMAN	sp|O14561|ACPM_HUMAN	O14561			FALSE	FALSE	0
21.6229	22.3784	21.1741	21.142	20.9057	18.6433				2	2	6.3	6.3	sp|O14656|TOR1A_HUMAN	sp|O14656|TOR1A_HUMAN	O14656			TRUE	FALSE	0
20.7198	23.8589	22.1556	19.1998	19.3866	19.9489				11	11	13	13	sp|O14727|APAF_HUMAN	sp|O14727|APAF_HUMAN	O14727			FALSE	FALSE	0
22.9321	23.2559	22.1754	19.906	19.7721	20.1501				2	2	17.4	17.4	sp|O14735|CDIPT_HUMAN	sp|O14735|CDIPT_HUMAN	O14735			FALSE	FALSE	0
22.0919	21.5296	24.6312	22.6733	22.9665	24.3089				5	5	22.6	22.6	sp|O14745|NHRF1_HUMAN	sp|O14745|NHRF1_HUMAN	O14745			FALSE	FALSE	0
27.6481	27.4421	27.3851	27.6296	26.7487	26.3167				9	9	29	29	sp|O14773|TPP1_HUMAN	sp|O14773|TPP1_HUMAN	O14773			TRUE	FALSE	0
24.7684	23.2163	24.1026	22.2374	19.1186	20.3232				5	5	21.6	21.6	sp|O14828|SCAM3_HUMAN	sp|O14828|SCAM3_HUMAN	O14828			FALSE	FALSE	0
22.9983	22.5871	22.2722	22.2983	21.4788	20.7331				6	6	11.4	11.4	sp|O14920|IKKB_HUMAN;sp|O15111|IKKA_HUMAN	sp|O14920|IKKB_HUMAN	O14920			FALSE	FALSE	0
22.3805	22.5979	22.7185	20.6987	20.5791	20.5402				2	2	25.6	25.6	sp|O14949|QCR8_HUMAN	sp|O14949|QCR8_HUMAN	O14949			FALSE	FALSE	0
23.2166	23.8881	22.4727	21.5751	21.4101	19.8989				4	3	26.1	20.7	sp|O14966|RAB7L_HUMAN	sp|O14966|RAB7L_HUMAN	O14966			FALSE	FALSE	0
26.486	25.7393	25.5959	25.3687	24.5631	24.0678				6	6	8.6	8.6	sp|O14974|MYPT1_HUMAN	sp|O14974|MYPT1_HUMAN	O14974			FALSE	FALSE	0
23.1318	23.5545	23.0407	20.2078	21.0978	19.0935				7	7	7.2	7.2	sp|O14976|GAK_HUMAN	sp|O14976|GAK_HUMAN	O14976			FALSE	FALSE	0
23.3292	23.5198	24.3667	19.2695	20.7086	19.873				9	8	26	24	sp|O14979|HNRDL_HUMAN	sp|O14979|HNRDL_HUMAN	O14979			FALSE	FALSE	0
24.9861	25.4731	25.6436	20.6524	22.8824	19.8354				11	11	12	12	sp|O14980|XPO1_HUMAN	sp|O14980|XPO1_HUMAN	O14980			FALSE	FALSE	0
24.3525	24.6049	24.2691	19.1995	21.4447	20.4789				12	12	14.7	14.7	sp|O15067|PUR4_HUMAN	sp|O15067|PUR4_HUMAN	O15067			FALSE	FALSE	0
22.4569	21.3272	23.7717	19.6816	19.7176	20.2425				6	6	11.4	11.4	sp|O15117|FYB1_HUMAN	sp|O15117|FYB1_HUMAN	O15117			FALSE	FALSE	0
23.9682	24.161	23.7103	22.6771	23.2353	22.2563				3	3	13.7	13.7	sp|O15127|SCAM2_HUMAN	sp|O15127|SCAM2_HUMAN	O15127			FALSE	FALSE	0
27.4428	27.5691	28.0953	26.8861	27.6902	27.6434				20	19	56.7	50.5	sp|O15143|ARC1B_HUMAN	sp|O15143|ARC1B_HUMAN	O15143			FALSE	FALSE	0
25.3733	25.3625	26.6014	23.1428	24.3792	25.5376				16	16	49.7	49.7	sp|O15144|ARPC2_HUMAN	sp|O15144|ARPC2_HUMAN	O15144			FALSE	FALSE	0
27.0597	26.9188	27.1893	25.7617	26.1483	25.8525				7	7	38.8	38.8	sp|O15145|ARPC3_HUMAN	sp|O15145|ARPC3_HUMAN	O15145			FALSE	FALSE	0
20.034	20.0097	20.3154	23.2296	23.717	22.3728				1	1	0.9	0.9	sp|O15164|TIF1A_HUMAN	sp|O15164|TIF1A_HUMAN	O15164			FALSE	FALSE	0
23.0861	23.1039	23.4044	20.3155	21.6582	19.4866				1	1	3.1	3.1	sp|P84022|SMAD3_HUMAN;sp|Q15796|SMAD2_HUMAN;sp|O15198|SMAD9_HUMAN	sp|P84022|SMAD3_HUMAN;sp|Q15796|SMAD2_HUMAN;sp|O15198|SMAD9_HUMAN	P84022			FALSE	FALSE	0
20.4274	20.142	20.4886	19.8946	20.1273	20.1878				2	2	5.4	5.4	sp|O15228|GNPAT_HUMAN	sp|O15228|GNPAT_HUMAN	O15228			FALSE	FALSE	0
24.7583	25.2831	24.4086	23.5754	22.7419	23.2389				3	3	15.2	15.2	sp|O15260|SURF4_HUMAN	sp|O15260|SURF4_HUMAN	O15260			FALSE	FALSE	0
23.2886	24.3256	23.3982	19.064	19.4125	20.1151				3	3	7.2	7.2	sp|O15269|SPTC1_HUMAN	sp|O15269|SPTC1_HUMAN	O15269			FALSE	FALSE	0
23.1302	23.1761	22.4345	19.8454	20.8671	19.5763				3	3	3.7	3.7	sp|O15294|OGT1_HUMAN	sp|O15294|OGT1_HUMAN	O15294			FALSE	FALSE	0
21.6979	21.1699	22.0484	20.0043	20.7316	20.6281				2	2	5.5	5.5	sp|O15355|PPM1G_HUMAN	sp|O15355|PPM1G_HUMAN	O15355			FALSE	FALSE	0
24.8339	24.3834	24.8133	23.072	23.1413	20.485				11	11	30.5	30.5	sp|O15371|EIF3D_HUMAN	sp|O15371|EIF3D_HUMAN	O15371			FALSE	FALSE	0
23.6777	24.7345	21.8303	23.973	23.184	21.7556				6	6	31	31	sp|O15372|EIF3H_HUMAN	sp|O15372|EIF3H_HUMAN	O15372			FALSE	FALSE	0
24.9338	24.6747	24.7245	25.3051	25.5259	25.9519				6	6	57	57	sp|O15511|ARPC5_HUMAN	sp|O15511|ARPC5_HUMAN	O15511			FALSE	FALSE	0
21.3731	21.3629	21.176	21.3956	20.6483	19.7948				17	2	32	3.6	sp|O15523|DDX3Y_HUMAN	sp|O15523|DDX3Y_HUMAN	O15523			FALSE	FALSE	0
26.6044	25.319	26.2516	24.9181	22.0666	23.3272				9	9	33.5	33.5	sp|O15533|TPSN_HUMAN	sp|O15533|TPSN_HUMAN	O15533			TRUE	FALSE	0
25.2434	25.62	24.9543	21.3976	25.2042	21.2884				19	18	32.2	31.1	sp|O43143|DHX15_HUMAN;sp|Q14562|DHX8_HUMAN	sp|O43143|DHX15_HUMAN	O43143			FALSE	FALSE	0
21.0369	21.8773	20.7669	18.0883	20.9633	19.9545				3	3	1.3	1.3	sp|O43149|ZZEF1_HUMAN	sp|O43149|ZZEF1_HUMAN	O43149			FALSE	FALSE	0
25.1589	25.2022	25.2528	19.5108	22.8967	23.1639				12	12	27.2	27.2	sp|O43175|SERA_HUMAN	sp|O43175|SERA_HUMAN	O43175			FALSE	FALSE	0
23.3522	21.7725	21.9278	20.4479	20.0933	20.7796				4	4	6.1	6.1	sp|O43182|RHG06_HUMAN	sp|O43182|RHG06_HUMAN	O43182			FALSE	FALSE	0
20.7175	19.8927	20.4454	19.8827	21.6254	19.9175				2	2	3.7	3.7	sp|O43237|DC1L2_HUMAN	sp|O43237|DC1L2_HUMAN	O43237			FALSE	FALSE	0
25.2348	26.6561	25.7898	20.4135	25.2169	22.5938				19	19	46.4	46.4	sp|O43242|PSMD3_HUMAN	sp|O43242|PSMD3_HUMAN	O43242			FALSE	FALSE	0
23.9143	23.1431	22.9258	21.0751	19.3195	20.9739				4	4	11.3	11.3	sp|O43294|TGFI1_HUMAN	sp|O43294|TGFI1_HUMAN	O43294			FALSE	FALSE	0
24.4679	24.3441	23.5455	22.9411	19.4308	22.2808				2	2	12.1	12.1	sp|O43324|MCA3_HUMAN	sp|O43324|MCA3_HUMAN	O43324			FALSE	FALSE	0
26.172	26.203	26.7502	24.8927	24.706	24.9367				18	13	33	25.4	sp|O43390|HNRPR_HUMAN	sp|O43390|HNRPR_HUMAN	O43390			FALSE	FALSE	0
24.3216	24.4744	24.2491	20.3804	19.1646	20.2627				9	9	43.3	43.3	sp|O43396|TXNL1_HUMAN	sp|O43396|TXNL1_HUMAN	O43396			FALSE	FALSE	0
21.9773	22.4461	22.4472	20.654	20.6209	20.6251				3	3	18.1	18.1	sp|O43447|PPIH_HUMAN	sp|O43447|PPIH_HUMAN	O43447			FALSE	FALSE	0
23.8688	23.5536	24.2107	23.5271	23.4138	23.7744				4	4	13.4	13.4	sp|O43488|ARK72_HUMAN;sp|Q8NHP1|ARK74_HUMAN	sp|O43488|ARK72_HUMAN;sp|Q8NHP1|ARK74_HUMAN	O43488			FALSE	FALSE	0
22.187	21.283	22.3535	20.5336	20.0829	20.7745				2	2	59.3	59.3	sp|O43504|LTOR5_HUMAN	sp|O43504|LTOR5_HUMAN	O43504			FALSE	FALSE	0
22.6871	22.0009	22.3008	19.776	20.4254	19.6442				3	3	7.4	7.4	sp|O43566|RGS14_HUMAN	sp|O43566|RGS14_HUMAN	O43566			FALSE	FALSE	0
22.5626	21.6715	22.3536	19.812	19.5684	22.2181				4	4	23.3	23.3	sp|O43617|TPPC3_HUMAN	sp|O43617|TPPC3_HUMAN	O43617			FALSE	FALSE	0
21.4723	21.8803	21.6651	21.0974	24.6684	23.502				2	2	8.1	8.1	sp|O43633|CHM2A_HUMAN	sp|O43633|CHM2A_HUMAN	O43633			FALSE	FALSE	0
20.5088	20.1235	21.791	21.2656	20.5392	20.6265				2	2	18.8	18.8	sp|O43665|RGS10_HUMAN	sp|O43665|RGS10_HUMAN	O43665			FALSE	FALSE	0
25.6865	24.017	24.8061	20.1802	19.3003	24.3805				2	2	7.9	7.9	sp|O43674|NDUB5_HUMAN	sp|O43674|NDUB5_HUMAN	O43674			FALSE	FALSE	0
21.4146	21.3894	22.0629	20.1622	18.4635	20.1766				3	3	41.4	41.4	sp|O43678|NDUA2_HUMAN	sp|O43678|NDUA2_HUMAN	O43678			FALSE	FALSE	0
23.3253	23.4815	23.642	23.2013	20.3865	19.9226				6	6	21.3	21.3	sp|O43681|ASNA_HUMAN	sp|O43681|ASNA_HUMAN	O43681			FALSE	FALSE	0
24.4331	24.1767	24.1898	22.5261	23.6733	21.9137				10	10	43.3	43.3	sp|O43684|BUB3_HUMAN	sp|O43684|BUB3_HUMAN	O43684			FALSE	FALSE	0
20.5175	20.7797	20.6522	19.7613	18.4787	18.959				1	1	4.1	4.1	sp|O43704|ST1B1_HUMAN	sp|O43704|ST1B1_HUMAN	O43704			FALSE	FALSE	0
24.4235	23.5333	27.4189	22.1204	18.7758	21.923				64	41	73.8	53.1	sp|O43707|ACTN4_HUMAN	sp|O43707|ACTN4_HUMAN	O43707		+	FALSE	FALSE	0
21.4175	22.1988	20.4951	20.8748	21.2217	20.8897				3	3	13.6	13.6	sp|O43772|MCAT_HUMAN	sp|O43772|MCAT_HUMAN	O43772			FALSE	FALSE	0
24.7199	25.2883	25.3419	19.1631	24.2744	19.8094				11	11	28.8	28.8	sp|O43776|SYNC_HUMAN	sp|O43776|SYNC_HUMAN	O43776			FALSE	FALSE	0
19.1283	19.9687	20.6913	19.6049	19.8221	19.9458				1	1	4	4	sp|O43809|CPSF5_HUMAN	sp|O43809|CPSF5_HUMAN	O43809			FALSE	FALSE	0
22.4879	22.646	22.2476	19.433	20.545	19.3889				2	2	8.3	8.3	sp|O43813|LANC1_HUMAN	sp|O43813|LANC1_HUMAN	O43813			FALSE	FALSE	0
20.9969	21.0274	20.9754	19.256	19.5634	19.9529				3	3	5.4	5.4	sp|O43815|STRN_HUMAN;sp|Q9NRL3|STRN4_HUMAN;sp|Q13033|STRN3_HUMAN	sp|O43815|STRN_HUMAN	O43815			FALSE	FALSE	0
24.6489	25.2293	24.4504	19.8215	22.8853	20.0617				10	10	29.4	29.4	sp|O43837|IDH3B_HUMAN	sp|O43837|IDH3B_HUMAN	O43837			FALSE	FALSE	0
21.2822	22.4786	21.1048	24.0337	22.5679	21.3384				5	5	12.5	12.5	sp|O43865|SAHH2_HUMAN;sp|Q96HN2|SAHH3_HUMAN	sp|O43865|SAHH2_HUMAN;sp|Q96HN2|SAHH3_HUMAN	O43865			FALSE	FALSE	0
21.1165	23.0116	21.2113	19.9063	19.4099	19.7406				3	2	3.7	2.8	sp|O60231|DHX16_HUMAN	sp|O60231|DHX16_HUMAN	O60231			FALSE	FALSE	0
25.5643	26.6088	26.3496	24.2345	25.2183	25.585				9	9	76.1	76.1	sp|O60234|GMFG_HUMAN;sp|P60983|GMFB_HUMAN	sp|O60234|GMFG_HUMAN	O60234			FALSE	FALSE	0
23.651	24.0807	23.1703	21.3526	21.8199	18.9794				7	7	8	8	sp|O60264|SMCA5_HUMAN	sp|O60264|SMCA5_HUMAN	O60264			FALSE	FALSE	0
22.6209	22.413	21.7334	22.6848	21.1683	20.8458				3	3	6.8	6.8	sp|O60268|K0513_HUMAN	sp|O60268|K0513_HUMAN	O60268			FALSE	FALSE	0
25.7211	25.8819	25.5198	24.7308	24.6	22.972				26	26	37.2	37.2	sp|O60313|OPA1_HUMAN	sp|O60313|OPA1_HUMAN	O60313			FALSE	FALSE	0
25.1263	24.4581	24.5166	23.7559	23.9722	21.0192				8	7	15.8	13.2	sp|O60488|ACSL4_HUMAN	sp|O60488|ACSL4_HUMAN	O60488			FALSE	FALSE	0
23.6129	23.9527	23.5691	19.8938	21.7914	21.6781				5	5	27.2	27.2	sp|O60493|SNX3_HUMAN	sp|O60493|SNX3_HUMAN	O60493			FALSE	FALSE	0
25.5133	25.6571	25.1768	24.142	23.6113	23.75				9	9	38.8	38.8	sp|O60496|DOK2_HUMAN	sp|O60496|DOK2_HUMAN	O60496			FALSE	FALSE	0
20.8332	21.7223	21.4743	19.9258	21.6596	19.7024				2	2	2.5	2.5	sp|O60502|OGA_HUMAN	sp|O60502|OGA_HUMAN	O60502			FALSE	FALSE	0
22.4831	20.9951	24.0613	19.0494	19.8308	23.2623				10	5	18	10.3	sp|O60506|HNRPQ_HUMAN	sp|O60506|HNRPQ_HUMAN	O60506			FALSE	FALSE	0
21.7136	22.2652	20.6807	20.6044	19.3765	19.8962				6	6	22.3	22.3	sp|O60547|GMDS_HUMAN	sp|O60547|GMDS_HUMAN	O60547			FALSE	FALSE	0
27.3648	27.5223	27.2035	24.8881	26.0481	23.8713				34	34	31.1	31.1	sp|O60610|DIAP1_HUMAN	sp|O60610|DIAP1_HUMAN	O60610			FALSE	FALSE	0
21.5644	21.8065	21.1632	19.4325	20.3382	18.8414				2	2	17	17	sp|O60613|SEP15_HUMAN	sp|O60613|SEP15_HUMAN	O60613			FALSE	FALSE	0
23.7858	23.1357	23.8299	18.7058	18.187	19.7268				3	3	13.7	13.7	sp|O60711|LPXN_HUMAN	sp|O60711|LPXN_HUMAN	O60711			FALSE	FALSE	0
21.4543	19.653	19.737	20.4034	20.0358	20.3043				1	1	1.5	1.5	sp|O60716|CTND1_HUMAN	sp|O60716|CTND1_HUMAN	O60716			FALSE	FALSE	0
25.2875	26.1756	24.7191	22.4723	23.7594	22.7368				14	13	29.1	27	sp|O60749|SNX2_HUMAN	sp|O60749|SNX2_HUMAN	O60749			FALSE	FALSE	0
22.9305	23.0251	22.2142	20.6061	24.2203	19.3508				4	4	21.2	21.2	sp|O60762|DPM1_HUMAN	sp|O60762|DPM1_HUMAN	O60762			FALSE	FALSE	0
25.2794	24.331	25.2359	21.0891	23.4726	18.9363				11	11	16.5	16.5	sp|O60763|USO1_HUMAN	sp|O60763|USO1_HUMAN	O60763			FALSE	FALSE	0
28.9666	27.6546	27.3997	32.173	33.2741	31.2235				9	3	50	9.5	sp|Q99880|H2B1L_HUMAN;sp|Q99879|H2B1M_HUMAN;sp|Q99877|H2B1N_HUMAN;sp|Q93079|H2B1H_HUMAN;sp|Q5QNW6|H2B2F_HUMAN;sp|P62807|H2B1C_HUMAN;sp|P58876|H2B1D_HUMAN;sp|P57053|H2BFS_HUMAN;sp|O60814|H2B1K_HUMAN;sp|Q96A08|H2B1A_HUMAN	sp|Q99880|H2B1L_HUMAN;sp|Q99879|H2B1M_HUMAN;sp|Q99877|H2B1N_HUMAN;sp|Q93079|H2B1H_HUMAN;sp|Q5QNW6|H2B2F_HUMAN;sp|P62807|H2B1C_HUMAN;sp|P58876|H2B1D_HUMAN;sp|P57053|H2BFS_HUMAN;sp|O60814|H2B1K_HUMAN	Q99880			FALSE	FALSE	0
22.0622	21.853	21.9793	21.6289	20.1327	19.8624				2	2	4.1	4.1	sp|O60826|CCD22_HUMAN	sp|O60826|CCD22_HUMAN	O60826			FALSE	FALSE	0
22.1832	21.5824	21.2148	22.3216	23.4448	22.0637				3	3	7.8	7.8	sp|O60832|DKC1_HUMAN	sp|O60832|DKC1_HUMAN	O60832			FALSE	FALSE	0
24.7281	24.8392	25.0297	20.1592	20.0735	20.4506				10	10	29.6	29.6	sp|O60884|DNJA2_HUMAN	sp|O60884|DNJA2_HUMAN	O60884			FALSE	FALSE	0
27.7751	27.6497	28.1398	27.9054	27.5573	27.4632				29	29	61.7	61.7	sp|O75083|WDR1_HUMAN	sp|O75083|WDR1_HUMAN	O75083			FALSE	FALSE	0
21.9047	20.864	21.0338	19.1658	19.0562	19.6498				4	2	3.7	2.2	sp|O75116|ROCK2_HUMAN	sp|O75116|ROCK2_HUMAN	O75116			FALSE	FALSE	0
25.6296	26.1258	25.5777	22.0624	24.8394	21.5551				16	16	36.3	36.3	sp|O75131|CPNE3_HUMAN;sp|Q96FN4|CPNE2_HUMAN;sp|Q8IYJ1|CPNE9_HUMAN;sp|Q96A23|CPNE4_HUMAN;sp|O95741|CPNE6_HUMAN;sp|Q86YQ8|CPNE8_HUMAN;sp|Q9HCH3|CPNE5_HUMAN;sp|Q9UBL6|CPNE7_HUMAN	sp|O75131|CPNE3_HUMAN	O75131			FALSE	FALSE	0
22.378	20.995	22.2227	19.7174	19.6164	20.9282				3	3	6.3	6.3	sp|O75152|ZC11A_HUMAN;sp|A0A1B0GTU1|ZC11B_HUMAN	sp|O75152|ZC11A_HUMAN;sp|A0A1B0GTU1|ZC11B_HUMAN	O75152			FALSE	FALSE	0
25.0726	25.1291	25.1042	21.5821	22.8646	23.2716				20	20	12.8	12.8	sp|O75165|DJC13_HUMAN	sp|O75165|DJC13_HUMAN	O75165			FALSE	FALSE	0
20.7482	21.7021	19.7197	21.2056	21.3409	21.9437				2	2	8.9	8.9	sp|O75251|NDUS7_HUMAN	sp|O75251|NDUS7_HUMAN	O75251			FALSE	FALSE	0
23.5511	24.3334	23.0505	19.6877	21.4075	20.2153				10	10	30.7	30.7	sp|O75306|NDUS2_HUMAN	sp|O75306|NDUS2_HUMAN	O75306			FALSE	FALSE	0
23.789	23.7982	23.3999	23.6414	23.258	19.9874				6	5	25.9	23.4	sp|O75323|NIPS2_HUMAN	sp|O75323|NIPS2_HUMAN	O75323			FALSE	FALSE	0
21.668	24.0378	22.365	20.4439	23.7701	20.612				5	5	40.3	40.3	sp|O75340|PDCD6_HUMAN	sp|O75340|PDCD6_HUMAN	O75340			FALSE	FALSE	0
23.7161	23.2386	23.4795	21.8779	22.0516	18.3534				5	5	42.4	42.4	sp|O75348|VATG1_HUMAN;sp|O95670|VATG2_HUMAN	sp|O75348|VATG1_HUMAN	O75348			FALSE	FALSE	0
25.9543	25.9451	25.3243	21.0967	25.1465	23.8983				10	9	32.4	29.7	sp|O75351|VPS4B_HUMAN;sp|Q6PIW4|FIGL1_HUMAN	sp|O75351|VPS4B_HUMAN	O75351			FALSE	FALSE	0
19.9442	19.9956	20.5746	27.6531	27.8295	26.9589				4	4	20.2	20.2	sp|O75367|H2AY_HUMAN;sp|Q9P0M6|H2AW_HUMAN	sp|O75367|H2AY_HUMAN;sp|Q9P0M6|H2AW_HUMAN	O75367			FALSE	FALSE	0
19.4676	18.9912	22.9956	23.9207	23.4363	23.2816				4	4	64	64	sp|O75368|SH3L1_HUMAN	sp|O75368|SH3L1_HUMAN	O75368		+	FALSE	FALSE	0
26.0856	25.7609	26.4757	20.619	19.7306	19.7985				10	10	34.3	34.3	sp|O75390|CISY_HUMAN	sp|O75390|CISY_HUMAN	O75390			FALSE	FALSE	0
25.6424	25.658	25.038	23.9723	23.9048	24.108				8	8	31.6	31.6	sp|O75396|SC22B_HUMAN	sp|O75396|SC22B_HUMAN	O75396			FALSE	FALSE	0
24.1448	25.384	24.8827	22.2426	20.1831	18.9785				6	6	17	17	sp|O75427|LRCH4_HUMAN	sp|O75427|LRCH4_HUMAN	O75427			FALSE	FALSE	0
21.8569	23.1682	22.355	23.9261	23.1067	19.6943				5	5	22.3	22.3	sp|O75436|VP26A_HUMAN	sp|O75436|VP26A_HUMAN	O75436			FALSE	FALSE	0
22.4831	22.0122	22.0621	20.5623	20.1965	19.3668				1	1	19	19	sp|O75438|NDUB1_HUMAN	sp|O75438|NDUB1_HUMAN	O75438			FALSE	FALSE	0
22.2372	22.6531	21.1349	19.4441	19.8195	19.7564				2	2	5.7	5.7	sp|O75475|PSIP1_HUMAN	sp|O75475|PSIP1_HUMAN	O75475			FALSE	FALSE	0
22.8325	21.8138	22.0491	23.0489	20.0287	19.5736				5	2	15.9	6.1	sp|O75477|ERLN1_HUMAN	sp|O75477|ERLN1_HUMAN	O75477			TRUE	FALSE	0
24.0092	22.7012	23.9405	19.1601	21.0054	20.3248				5	5	22.3	22.3	sp|O75489|NDUS3_HUMAN	sp|O75489|NDUS3_HUMAN	O75489			FALSE	FALSE	0
23.4048	23.0188	24.6783	18.4748	24.2864	24.041				4	4	19.8	19.8	sp|O75494|SRS10_HUMAN	sp|O75494|SRS10_HUMAN	O75494			FALSE	FALSE	0
21.1572	22.5049	20.2784	29.8899	30.1539	30.7629				10	10	76.4	76.4	sp|O75531|BAF_HUMAN	sp|O75531|BAF_HUMAN	O75531			FALSE	FALSE	0
22.8098	23.9738	22.8761	24.5272	25.3475	25.1301				12	12	14.2	14.2	sp|O75533|SF3B1_HUMAN	sp|O75533|SF3B1_HUMAN	O75533			FALSE	FALSE	0
21.8789	21.9033	21.4483	20.3561	19.6912	18.9301				3	3	6.5	6.5	sp|O75534|CSDE1_HUMAN	sp|O75534|CSDE1_HUMAN	O75534			FALSE	FALSE	0
25.2152	24.4983	24.4888	22.6811	22.4132	21.5673				7	7	27.5	27.5	sp|O75558|STX11_HUMAN	sp|O75558|STX11_HUMAN	O75558			FALSE	FALSE	0
22.8955	23.6957	22.9947	19.3402	19.6013	20.1032				6	6	21.7	21.7	sp|O75563|SKAP2_HUMAN	sp|O75563|SKAP2_HUMAN	O75563			FALSE	FALSE	0
22.3439	21.5242	22.5124	20.1469	21.3394	20.1668				2	2	10.9	10.9	sp|O75569|PRKRA_HUMAN	sp|O75569|PRKRA_HUMAN	O75569			FALSE	FALSE	0
24.8324	23.971	23.7298	19.0986	21.035	19.2956				16	16	4.3	4.3	sp|O75592|MYCB2_HUMAN	sp|O75592|MYCB2_HUMAN	O75592			FALSE	FALSE	0
20.9814	24.9224	23.9375	20.4439	22.5701	23.3317				8	8	56.1	56.1	sp|O75608|LYPA1_HUMAN	sp|O75608|LYPA1_HUMAN	O75608			FALSE	FALSE	0
26.6022	26.5311	26.563	26.2407	26.9398	24.9783				38	38	25.5	25.5	sp|O75643|U520_HUMAN	sp|O75643|U520_HUMAN	O75643			FALSE	FALSE	0
20.8366	21.4374	21.1834	19.813	19.8468	18.8756				2	2	2.3	2.3	sp|O75676|KS6A4_HUMAN;sp|O75582|KS6A5_HUMAN	sp|O75676|KS6A4_HUMAN;sp|O75582|KS6A5_HUMAN	O75676			FALSE	FALSE	0
23.7993	24.0768	23.4176	20.0413	19.1144	19.7451				8	8	8.6	8.6	sp|O75694|NU155_HUMAN	sp|O75694|NU155_HUMAN	O75694			FALSE	FALSE	0
24.1244	23.7196	23.6454	20.3752	23.0662	19.3195				6	5	12.4	10.6	sp|O75746|CMC1_HUMAN	sp|O75746|CMC1_HUMAN	O75746			FALSE	FALSE	0
22.1247	20.3799	22.7154	19.6635	19.407	19.9212				4	4	14.2	14.2	sp|O75791|GRAP2_HUMAN	sp|O75791|GRAP2_HUMAN	O75791			FALSE	FALSE	0
22.4051	21.9552	22.1172	20.5817	21.1062	21.345				2	2	8.7	8.7	sp|O75792|RNH2A_HUMAN	sp|O75792|RNH2A_HUMAN	O75792			FALSE	FALSE	0
22.5915	21.9142	22.1242	21.2597	21.8651	20.9192				3	3	20.4	20.4	sp|O75832|PSD10_HUMAN	sp|O75832|PSD10_HUMAN	O75832			FALSE	FALSE	0
21.2695	21.6486	21.7799	21.0806	20.9349	19.9266				2	2	2.7	2.7	sp|O75843|AP1G2_HUMAN	sp|O75843|AP1G2_HUMAN	O75843			FALSE	FALSE	0
23.0114	23.9774	22.2714	22.5839	22.0356	21.9143				4	4	8.6	8.6	sp|O75844|FACE1_HUMAN	sp|O75844|FACE1_HUMAN	O75844			FALSE	FALSE	0
24.9188	25.8356	25.7762	24.1713	25.1329	23.7105				16	15	44.9	42.8	sp|O75874|IDHC_HUMAN	sp|O75874|IDHC_HUMAN	O75874			FALSE	FALSE	0
25.9677	25.5366	25.9369	24.7572	24.8926	25.1529				6	6	28.7	28.7	sp|O75915|PRAF3_HUMAN	sp|O75915|PRAF3_HUMAN	O75915			FALSE	FALSE	0
25.3731	25.6441	23.9221	20.5718	20.2042	20.4053				8	8	60.2	60.2	sp|O75947|ATP5H_HUMAN	sp|O75947|ATP5H_HUMAN	O75947			FALSE	FALSE	0
26.718	25.6836	25.8776	25.8469	26.0054	25.293				21	21	56.9	56.9	sp|O75955|FLOT1_HUMAN	sp|O75955|FLOT1_HUMAN	O75955			FALSE	FALSE	0
24.7456	25.2227	24.2129	24.9794	25.1063	20.6394				4	4	35	35	sp|O75964|ATP5L_HUMAN	sp|O75964|ATP5L_HUMAN	O75964			FALSE	FALSE	0
22.128	21.8263	22.4198	19.2249	18.6112	19.4765				4	4	10.8	10.8	sp|O76021|RL1D1_HUMAN	sp|O76021|RL1D1_HUMAN	O76021			FALSE	FALSE	0
21.6628	22.3155	21.9265	19.7258	19.5745	19.8096				3	3	13.9	13.9	sp|O76071|CIAO1_HUMAN	sp|O76071|CIAO1_HUMAN	O76071			FALSE	FALSE	0
24.292	24.6141	23.4565	24.105	23.456	19.9999				14	14	30	30	sp|O76094|SRP72_HUMAN	sp|O76094|SRP72_HUMAN	O76094			FALSE	FALSE	0
21.9497	21.5143	21.7739	19.171	22.2489	21.9974				5	5	10.2	10.2	sp|O94776|MTA2_HUMAN;sp|Q9BTC8|MTA3_HUMAN;sp|Q13330|MTA1_HUMAN	sp|O94776|MTA2_HUMAN	O94776			FALSE	FALSE	0
22.8664	22.6279	23.4758	18.5457	22.1936	22.9997				10	9	13.9	13	sp|O94804|STK10_HUMAN	sp|O94804|STK10_HUMAN	O94804			FALSE	FALSE	0
23.2244	23.5165	22.5268	18.6921	19.0589	22.4288				6	6	12.5	12.5	sp|O94826|TOM70_HUMAN	sp|O94826|TOM70_HUMAN	O94826			FALSE	FALSE	0
24.1996	24.1135	24.395	22.8263	22.6554	22.5637				8	8	12.7	12.7	sp|O94874|UFL1_HUMAN	sp|O94874|UFL1_HUMAN	O94874			FALSE	FALSE	0
22.9054	21.8205	21.4019	19.3584	19.0894	19.3559				1	1	1.5	1.5	sp|O94886|CSCL1_HUMAN	sp|O94886|CSCL1_HUMAN	O94886			FALSE	FALSE	0
25.2368	24.8982	24.3963	23.5075	25.1382	24.4202				5	2	16.5	6.5	sp|O94905|ERLN2_HUMAN	sp|O94905|ERLN2_HUMAN	O94905			TRUE	FALSE	0
25.4505	25.4193	24.9122	21.5582	22.8972	19.1973				17	17	22.5	22.5	sp|O94906|PRP6_HUMAN	sp|O94906|PRP6_HUMAN	O94906			FALSE	FALSE	0
23.426	23.335	23.6536	19.6486	22.473	18.8485				3	3	1.5	1.5	sp|O94915|FRYL_HUMAN	sp|O94915|FRYL_HUMAN	O94915			FALSE	FALSE	0
22.5069	21.9591	22.5761	19.5104	20.4024	20.9239				5	5	15	15	sp|O94919|ENDD1_HUMAN	sp|O94919|ENDD1_HUMAN	O94919			FALSE	FALSE	0
25.5865	24.7486	24.5375	22.8113	22.6739	21.5585				15	15	30.5	30.5	sp|O94925|GLSK_HUMAN	sp|O94925|GLSK_HUMAN	O94925			FALSE	FALSE	0
22.0275	22.4786	21.8052	20.0865	19.8593	21.0076				6	6	6.6	6.6	sp|O94979|SC31A_HUMAN	sp|O94979|SC31A_HUMAN	O94979			FALSE	FALSE	0
21.1963	22.6487	22.2161	18.5397	19.8264	20.0698				2	2	2.2	2.2	sp|O95104|SFR15_HUMAN;sp|Q9UPN6|SCAF8_HUMAN	sp|O95104|SFR15_HUMAN;sp|Q9UPN6|SCAF8_HUMAN	O95104			FALSE	FALSE	0
21.4936	22.2971	21.5228	19.9622	20.5425	20.1652				5	5	7.4	7.4	sp|O95140|MFN2_HUMAN	sp|O95140|MFN2_HUMAN	O95140			FALSE	FALSE	0
21.9398	22.5475	23.1128	21.6577	20.1282	19.0435				4	4	38	38	sp|O95168|NDUB4_HUMAN	sp|O95168|NDUB4_HUMAN	O95168			FALSE	FALSE	0
23.7597	21.8381	23.1211	19.953	18.8697	21.0288				6	6	8.7	8.7	sp|O95202|LETM1_HUMAN	sp|O95202|LETM1_HUMAN	O95202			FALSE	FALSE	0
21.3278	21.647	21.2128	19.8391	19.048	20.5928				1	1	5.8	5.8	sp|O95292|VAPB_HUMAN	sp|O95292|VAPB_HUMAN	O95292			FALSE	FALSE	0
25.2613	25.3395	24.8911	19.7906	19.9603	18.1939				5	5	16.3	16.3	sp|O95299|NDUAA_HUMAN	sp|O95299|NDUAA_HUMAN	O95299			FALSE	FALSE	0
23.0624	22.9884	23.1253	19.5903	21.8851	21.9016				7	6	18.9	16.9	sp|O95319|CELF2_HUMAN	sp|O95319|CELF2_HUMAN	O95319			FALSE	FALSE	0
22.6853	23.3052	22.7385	18.8213	19.7178	19.3484				4	4	8.4	8.4	sp|O95352|ATG7_HUMAN	sp|O95352|ATG7_HUMAN	O95352			FALSE	FALSE	0
23.1749	23.9363	23.12	19.8493	19.6704	19.1196				6	6	44.6	44.6	sp|O95372|LYPA2_HUMAN	sp|O95372|LYPA2_HUMAN	O95372			FALSE	FALSE	0
22.1041	20.2886	21.7731	18.3446	20.8904	20.1192				5	5	3.5	3.5	sp|O95425|SVIL_HUMAN	sp|O95425|SVIL_HUMAN	O95425			FALSE	FALSE	0
22.2747	23.9762	22.2923	20.0255	19.8772	20.4577				3	3	14.2	14.2	sp|O95433|AHSA1_HUMAN	sp|O95433|AHSA1_HUMAN	O95433			FALSE	FALSE	0
27.4596	27.632	27.3169	23.7528	25.7547	23.9526				28	28	29.8	29.8	sp|O95466|FMNL1_HUMAN;sp|Q96PY5|FMNL2_HUMAN;sp|Q8IVF7|FMNL3_HUMAN	sp|O95466|FMNL1_HUMAN	O95466			FALSE	FALSE	0
22.1047	22.6839	22.4969	20.7289	19.4676	20.5002				2	2	5.5	5.5	sp|O95470|SGPL1_HUMAN	sp|O95470|SGPL1_HUMAN	O95470			FALSE	FALSE	0
20.8818	20.0043	21.5458	19.8909	20.7801	21.2551				1	1	1.1	1.1	sp|O95487|SC24B_HUMAN	sp|O95487|SC24B_HUMAN	O95487			FALSE	FALSE	0
24.3224	24.6363	24.425	23.101	22.9972	23.7423				5	5	25.2	25.2	sp|O95571|ETHE1_HUMAN	sp|O95571|ETHE1_HUMAN	O95571			FALSE	FALSE	0
23.5886	22.7074	23.2708	19.4905	20.8349	19.4472				6	5	13.5	11	sp|O95573|ACSL3_HUMAN	sp|O95573|ACSL3_HUMAN	O95573			FALSE	FALSE	0
23.8324	25.2022	22.9361	22.3918	21.5123	21.5373				6	6	21.6	21.6	sp|O95674|CDS2_HUMAN	sp|O95674|CDS2_HUMAN	O95674			FALSE	FALSE	0
19.5795	19.6173	18.6938	21.217	19.6178	19.0803				1	1	5.4	5.4	sp|O95685|PPR3D_HUMAN	sp|O95685|PPR3D_HUMAN	O95685			FALSE	FALSE	0
24.6042	25.9988	25.0746	21.148	24.6939	25.165				7	5	36.5	29.7	sp|O95716|RAB3D_HUMAN;sp|P20336|RAB3A_HUMAN	sp|O95716|RAB3D_HUMAN	O95716			FALSE	FALSE	0
24.5799	23.3868	23.0969	18.9125	19.324	20.8448				6	5	12.5	8.9	sp|O95747|OXSR1_HUMAN	sp|O95747|OXSR1_HUMAN	O95747			FALSE	FALSE	0
23.725	22.7962	22.3502	19.8641	20.302	19.5317				7	3	15	9.6	sp|O95758|PTBP3_HUMAN	sp|O95758|PTBP3_HUMAN	O95758			FALSE	FALSE	0
25.2076	24.7522	24.548	20.9695	23.8253	21.3236				3	3	3.5	3.5	sp|O95786|DDX58_HUMAN	sp|O95786|DDX58_HUMAN	O95786			FALSE	FALSE	0
32.2162	32.1516	32.1226	32.6157	32.2342	32.1024				13	13	29.4	29.4	sp|O95810|CAVN2_HUMAN	sp|O95810|CAVN2_HUMAN	O95810			FALSE	FALSE	0
21.6699	20.8991	20.6963	21.1106	20.4337	20.8241				4	1	3.9	1.4	sp|O95819|M4K4_HUMAN;sp|Q9UKE5|TNIK_HUMAN	sp|O95819|M4K4_HUMAN;sp|Q9UKE5|TNIK_HUMAN	O95819			FALSE	FALSE	0
25.0355	24.9244	25.3836	19.335	19.4751	19.4618				9	9	20.1	20.1	sp|O95831|AIFM1_HUMAN	sp|O95831|AIFM1_HUMAN	O95831			FALSE	FALSE	0
25.6989	25.292	24.8833	24.3291	24.5043	23.4701				5	5	36.5	36.5	sp|O95866|G6B_HUMAN	sp|O95866|G6B_HUMAN	O95866			TRUE	FALSE	0
24.5086	24.6561	23.7104	19.7059	18.9146	18.9605				8	8	17.9	17.9	sp|O95870|ABHGA_HUMAN	sp|O95870|ABHGA_HUMAN	O95870			FALSE	FALSE	0
22.652	22.7434	22.6406	19.4762	18.8877	18.5423				3	3	21.5	21.5	sp|O96000|NDUBA_HUMAN	sp|O96000|NDUBA_HUMAN	O96000			FALSE	FALSE	0
21.0483	21.1962	20.7658	20.8368	20.9201	20.6615				2	2	8.5	8.5	sp|O96011|PX11B_HUMAN	sp|O96011|PX11B_HUMAN	O96011			FALSE	FALSE	0
22.6237	22.2062	23.0526	19.6124	20.2032	20.42				2	2	6.5	6.5	sp|O96019|ACL6A_HUMAN	sp|O96019|ACL6A_HUMAN	O96019			FALSE	FALSE	0
20.1474	22.3578	27.7963	23.73	21.9186	23.2584				16	15	61.7	58.1	sp|P00338|LDHA_HUMAN	sp|P00338|LDHA_HUMAN	P00338			FALSE	FALSE	0
19.7318	19.387	24.9094	22.8105	20.877	21.0381				10	10	24.7	24.7	sp|P00367|DHE3_HUMAN;sp|P49448|DHE4_HUMAN	sp|P00367|DHE3_HUMAN	P00367			FALSE	FALSE	0
25.7264	25.5369	26.3586	26.1406	24.8086	22.8887				8	8	38.5	38.5	sp|P00387|NB5R3_HUMAN	sp|P00387|NB5R3_HUMAN	P00387			FALSE	FALSE	0
24.1473	21.1556	25.0738	23.1544	22.73	23.7319				6	6	19.3	19.3	sp|P00390|GSHR_HUMAN	sp|P00390|GSHR_HUMAN	P00390			FALSE	FALSE	0
26.5855	26.7268	26.1243	25.9535	26.7675	26.0206				7	7	30.8	30.8	sp|P00403|COX2_HUMAN	sp|P00403|COX2_HUMAN	P00403			FALSE	FALSE	0
18.8618	19.9021	26.9371	25.1994	25.5406	26.0679				6	6	71.4	71.4	sp|P00441|SODC_HUMAN	sp|P00441|SODC_HUMAN	P00441		+	FALSE	FALSE	0
26.1493	25.7511	27.1346	26.3005	24.9749	24.773				23	23	39.2	39.2	sp|P00488|F13A_HUMAN	sp|P00488|F13A_HUMAN	P00488			TRUE	FALSE	0
26.6148	27.184	28.9799	27.1249	27.4552	27.3855				31	31	81.8	81.8	sp|P00558|PGK1_HUMAN;sp|P07205|PGK2_HUMAN	sp|P00558|PGK1_HUMAN	P00558		+	FALSE	FALSE	0
24.171	23.6187	23.4819	20.6618	22.4563	22.6068				4	4	30.7	30.7	sp|P01111|RASN_HUMAN;sp|P01116|RASK_HUMAN;sp|P01112|RASH_HUMAN	sp|P01111|RASN_HUMAN;sp|P01116|RASK_HUMAN;sp|P01112|RASH_HUMAN	P01111			FALSE	FALSE	0
24.991	24.7644	24.25	21.3112	19.4421	20.0203				8	8	25.1	25.1	sp|P01137|TGFB1_HUMAN	sp|P01137|TGFB1_HUMAN	P01137		+	TRUE	FALSE	0
22.7354	24.2003	22.0316	27.7414	26.6657	26.8867				3	3	27.6	27.6	sp|P01619|KV320_HUMAN;sp|A0A0C4DH25|KVD20_HUMAN	sp|P01619|KV320_HUMAN;sp|A0A0C4DH25|KVD20_HUMAN	P01619		+	FALSE	FALSE	0
18.2097	21.8774	21.7023	26.6458	24.9224	25.0485				2	2	26.1	26.1	sp|P01624|KV315_HUMAN;sp|A0A087WSY6|KVD15_HUMAN;sp|A0A0C4DH55|KVD07_HUMAN	sp|P01624|KV315_HUMAN;sp|A0A087WSY6|KVD15_HUMAN;sp|A0A0C4DH55|KVD07_HUMAN	P01624		+	FALSE	FALSE	0
20.177	20.6404	19.6359	23.4459	23.2015	23.0838				3	2	13.7	13.7	sp|P01701|LV151_HUMAN	sp|P01701|LV151_HUMAN	P01701		+	FALSE	FALSE	0
21.9983	20.8431	20.3886	24.6563	23.5426	23.5885				3	2	17	17	sp|P01714|LV319_HUMAN	sp|P01714|LV319_HUMAN	P01714		+	FALSE	FALSE	0
21.3719	21.9499	21.5071	25.0672	22.9874	23.9773				2	2	15.4	15.4	sp|P01742|HV169_HUMAN;sp|P0DP01|HV108_HUMAN;sp|P01743|HV146_HUMAN;sp|A0A0C4DH29|HV103_HUMAN;sp|A0A0B4J2H0|HV69D_HUMAN	sp|P01742|HV169_HUMAN;sp|P0DP01|HV108_HUMAN;sp|P01743|HV146_HUMAN;sp|A0A0C4DH29|HV103_HUMAN;sp|A0A0B4J2H0|HV69D_HUMAN	P01742			FALSE	FALSE	0
21.5343	21.889	20.9722	26.2456	24.4838	25.2558				3	1	26.5	7.7	sp|P01780|HV307_HUMAN;sp|P01763|HV348_HUMAN;sp|P01762|HV311_HUMAN;sp|A0A0B4J1V1|HV321_HUMAN;sp|P01766|HV313_HUMAN;sp|A0A0C4DH32|HV320_HUMAN;sp|A0A0B4J1X8|HV343_HUMAN	sp|P01780|HV307_HUMAN;sp|P01763|HV348_HUMAN;sp|P01762|HV311_HUMAN;sp|A0A0B4J1V1|HV321_HUMAN	P01780			FALSE	FALSE	0
29.5021	29.6823	28.0384	32.9257	31.7555	32.1408				11	4	88.8	32.7	sp|P01834|IGKC_HUMAN	sp|P01834|IGKC_HUMAN	P01834		+	FALSE	FALSE	0
28.4942	28.6027	28.0818	32.352	30.3991	31.5346				23	9	70.9	39.9	sp|P01859|IGHG2_HUMAN	sp|P01859|IGHG2_HUMAN	P01859		+	TRUE	FALSE	0
25.6425	27.0331	26.2693	30.2573	29.5109	30.5187				22	6	60.7	30.2	sp|P01860|IGHG3_HUMAN	sp|P01860|IGHG3_HUMAN	P01860		+	TRUE	TRUE	0
29.1717	27.7283	27.6151	32.8352	31.6308	31.9841				17	7	58.1	31.8	sp|P01861|IGHG4_HUMAN	sp|P01861|IGHG4_HUMAN	P01861		+	TRUE	FALSE	0
22.9982	23.9524	21.7279	22.6926	25.107	24.1352				7	7	21.2	21.2	sp|P01871|IGHM_HUMAN;sp|P0DOX6|IGM_HUMAN	sp|P01871|IGHM_HUMAN;sp|P0DOX6|IGM_HUMAN	P01871		+	TRUE	FALSE	0
19.6896	19.7857	18.9542	20.7716	20.0454	19.6455				4	3	7.5	6.3	sp|P02545|LMNA_HUMAN	sp|P02545|LMNA_HUMAN	P02545			FALSE	FALSE	0
28.0221	27.7936	27.534	27.7813	28.5591	28.0603				31	31	37.2	37.2	sp|P02671|FIBA_HUMAN;CON__P02672	sp|P02671|FIBA_HUMAN	P02671		+	TRUE	TRUE	1.76471
28.0317	27.8374	27.793	27.6557	28.842	28.4465				28	28	62.3	62.3	sp|P02675|FIBB_HUMAN;CON__P02676	sp|P02675|FIBB_HUMAN	P02675		+	TRUE	FALSE	0
28.2314	28.2049	28.0684	28.1487	28.7577	28.5177				19	19	47.9	47.9	sp|P02679|FIBG_HUMAN	sp|P02679|FIBG_HUMAN	P02679		+	TRUE	FALSE	0
22.3688	21.4322	22.2765	19.1847	19.4608	20.7188				6	6	4	4	sp|P02751|FINC_HUMAN	sp|P02751|FINC_HUMAN	P02751		+	TRUE	TRUE	3.03226
26.3165	26.0879	28.7585	29.594	27.7961	28.2068				6	6	40.6	40.6	sp|P02775|CXCL7_HUMAN	sp|P02775|CXCL7_HUMAN	P02775		+	FALSE	FALSE	0
27.5787	27.692	27.1212	30.8695	29.3888	30.5263				7	4	39.6	12.9	sp|P02776|PLF4_HUMAN	sp|P02776|PLF4_HUMAN	P02776		+	FALSE	FALSE	0
24.1214	22.7806	24.2537	31.9805	32.8886	31.616				46	44	74.4	71.4	sp|P02788|TRFL_HUMAN	sp|P02788|TRFL_HUMAN	P02788		+	TRUE	FALSE	0
22.1471	21.8232	20.4365	20.7259	20.0494	20.2727				5	3	12.3	8.6	sp|P04004|VTNC_HUMAN	sp|P04004|VTNC_HUMAN	P04004		+	TRUE	FALSE	0
30.1823	29.1339	27.1455	26.0677	26.4192	25.167				10	10	38.1	38.1	sp|P04040|CATA_HUMAN	sp|P04040|CATA_HUMAN	P04040			FALSE	FALSE	0
20.5072	24.497	28.9918	26.9326	26.492	27.2533				24	21	79.1	69.5	sp|P04075|ALDOA_HUMAN;sp|P05062|ALDOB_HUMAN	sp|P04075|ALDOA_HUMAN	P04075		+	FALSE	FALSE	0
23.2802	23.9979	26.3344	19.9196	25.2426	25.9723				4	4	70.4	70.4	sp|P04080|CYTB_HUMAN	sp|P04080|CYTB_HUMAN	P04080		+	FALSE	FALSE	0
23.9109	24.7541	28.2302	27.6706	26.6642	27.2236				21	21	65.3	65.3	sp|P04083|ANXA1_HUMAN	sp|P04083|ANXA1_HUMAN	P04083		+	FALSE	FALSE	0
22.3995	24.0829	23.1746	20.4154	19.2374	20.2902				5	5	25.3	25.3	sp|P04233|HG2A_HUMAN	sp|P04233|HG2A_HUMAN	P04233			TRUE	TRUE	0
26.3736	26.3741	26.5064	23.7531	23.9555	21.4641				47	47	23.2	23.2	sp|P04275|VWF_HUMAN	sp|P04275|VWF_HUMAN	P04275		+	TRUE	TRUE	0
32.6846	32.9275	32.8743	31.6927	32.1026	32.0033				37	36	92.8	92.8	sp|P04406|G3P_HUMAN	sp|P04406|G3P_HUMAN	P04406			FALSE	FALSE	0
25.9812	25.4795	25.9895	22.0997	22.6698	20.6547				7	7	35.1	35.1	sp|P04632|CPNS1_HUMAN	sp|P04632|CPNS1_HUMAN	P04632			FALSE	FALSE	0
26.9172	25.8934	26.5518	24.1477	23.4491	23.2054				9	9	62	62	sp|P04792|HSPB1_HUMAN	sp|P04792|HSPB1_HUMAN	P04792		+	FALSE	FALSE	0
27.9386	27.9555	27.7744	27.4737	27.7791	27.2069				29	29	53.4	53.4	sp|P04843|RPN1_HUMAN	sp|P04843|RPN1_HUMAN	P04843			TRUE	FALSE	0
27.1553	27.9413	27.0133	26.4621	27.8337	26.704				20	20	45.3	45.3	sp|P04844|RPN2_HUMAN	sp|P04844|RPN2_HUMAN	P04844			TRUE	FALSE	0
28.5981	29.2805	28.4671	28.0462	28.7436	28.2742				26	19	74.1	60	sp|P04899|GNAI2_HUMAN;sp|P63096|GNAI1_HUMAN;sp|P11488|GNAT1_HUMAN;sp|P09471|GNAO_HUMAN;sp|P19087|GNAT2_HUMAN;sp|A8MTJ3|GNAT3_HUMAN;sp|P38405|GNAL_HUMAN	sp|P04899|GNAI2_HUMAN	P04899			FALSE	FALSE	0
29.1664	27.1367	27.2915	32.9029	32.0475	32.2392				9	2	61.5	13.8	sp|Q93077|H2A1C_HUMAN;sp|Q7L7L0|H2A3_HUMAN;sp|P04908|H2A1B_HUMAN	sp|Q93077|H2A1C_HUMAN;sp|Q7L7L0|H2A3_HUMAN;sp|P04908|H2A1B_HUMAN	Q93077			FALSE	FALSE	0
25.99	26.1364	25.9789	24.5822	25.5531	24.7547				22	20	29.6	27.5	sp|P05023|AT1A1_HUMAN;sp|P13637|AT1A3_HUMAN;sp|P50993|AT1A2_HUMAN;sp|Q13733|AT1A4_HUMAN;sp|P20648|ATP4A_HUMAN	sp|P05023|AT1A1_HUMAN	P05023			FALSE	FALSE	0
23.829	26.5457	26.3494	19.2295	25.7588	24.7383				20	20	48.4	48.4	sp|P05091|ALDH2_HUMAN;sp|P00352|AL1A1_HUMAN;sp|P47895|AL1A3_HUMAN;sp|P30837|AL1B1_HUMAN;sp|O94788|AL1A2_HUMAN	sp|P05091|ALDH2_HUMAN	P05091			FALSE	FALSE	0
24.0473	24.3945	25.415	25.7859	24.7712	24.7386				12	12	21.2	21.2	sp|P05107|ITB2_HUMAN	sp|P05107|ITB2_HUMAN	P05107			TRUE	FALSE	0
31.0646	30.5927	31.4174	31.8932	31.5078	32.0198				17	17	91.4	91.4	sp|P05109|S10A8_HUMAN	sp|P05109|S10A8_HUMAN	P05109		+	FALSE	FALSE	0
20.599	20.6574	21.5161	19.9284	19.5629	19.6512				2	2	10.9	10.9	sp|P05161|ISG15_HUMAN	sp|P05161|ISG15_HUMAN	P05161			FALSE	FALSE	0
29.4984	29.152	29.3167	34.2657	35.5222	34.2609				63	55	61.9	55.4	sp|P05164|PERM_HUMAN	sp|P05164|PERM_HUMAN	P05164		+	TRUE	FALSE	0
23.8373	23.4928	23.288	20.0056	22.6401	19.0719				6	6	27.3	27.3	sp|P05198|IF2A_HUMAN	sp|P05198|IF2A_HUMAN	P05198			FALSE	FALSE	0
26.6717	27.0869	27.1214	20.9285	19.2729	19.7722				4	3	94.7	79.8	sp|P05386|RLA1_HUMAN	sp|P05386|RLA1_HUMAN	P05386			FALSE	FALSE	0
26.5443	27.0052	26.5832	26.1794	27.8943	26.7028				8	7	90.4	75.7	sp|P05387|RLA2_HUMAN	sp|P05387|RLA2_HUMAN	P05387			FALSE	FALSE	0
27.1433	27.9545	27.833	27.2333	27.3003	27.1082				10	10	45.7	45.7	sp|P05388|RLA0_HUMAN;sp|Q8NHW5|RLA0L_HUMAN	sp|P05388|RLA0_HUMAN;sp|Q8NHW5|RLA0L_HUMAN	P05388			FALSE	FALSE	0
21.9145	24.2859	24.3681	18.9524	27.5555	26.6581				11	11	18.8	18.8	sp|P05556|ITB1_HUMAN	sp|P05556|ITB1_HUMAN	P05556			TRUE	FALSE	0
27.0781	26.9337	26.6377	25.9111	26.4703	23.9475				21	14	35	25.6	sp|P05771|KPCB_HUMAN;sp|P05129|KPCG_HUMAN	sp|P05771|KPCB_HUMAN	P05771			FALSE	FALSE	0
27.415	25.4239	27.1829	24.6353	23.5205	25.6629				2	2	8.2	8.2	sp|P05976|MYL1_HUMAN;sp|P08590|MYL3_HUMAN	sp|P05976|MYL1_HUMAN;sp|P08590|MYL3_HUMAN	P05976			FALSE	FALSE	0
26.2743	24.7829	25.6	24.1771	19.66	19.6438				12	11	33	31	sp|P06239|LCK_HUMAN	sp|P06239|LCK_HUMAN	P06239			FALSE	FALSE	0
20.3453	19.8213	19.9216	24.8536	23.5804	24.4164				1	1	7.4	7.4	sp|P06312|KV401_HUMAN	sp|P06312|KV401_HUMAN	P06312		+	FALSE	FALSE	0
24.3034	24.441	24.0003	27.7205	27.6093	27.6036				5	5	28.8	28.8	sp|P06454|PTMA_HUMAN	sp|P06454|PTMA_HUMAN	P06454			FALSE	FALSE	0
29.7887	29.6643	29.7373	29.3983	29.1668	28.5115				28	28	70.9	70.9	sp|P06576|ATPB_HUMAN	sp|P06576|ATPB_HUMAN	P06576			FALSE	FALSE	0
31.9043	31.0528	32.798	32.7068	31.8686	32.5288				15	15	91.2	91.2	sp|P06702|S10A9_HUMAN	sp|P06702|S10A9_HUMAN	P06702		+	FALSE	FALSE	0
28.2195	27.1205	27.6184	27.4615	27.956	28.3834				8	8	87.8	87.8	sp|P06703|S10A6_HUMAN	sp|P06703|S10A6_HUMAN	P06703			FALSE	FALSE	0
23.9971	24.5824	23.7364	23.3306	23.008	23.8615				4	4	19.4	19.4	sp|P06730|IF4E_HUMAN	sp|P06730|IF4E_HUMAN	P06730			FALSE	FALSE	0
27.8918	28.2463	29.7277	29.5167	29.3298	29.4984				34	32	73	69.6	sp|P06733|ENOA_HUMAN;sp|P13929|ENOB_HUMAN	sp|P06733|ENOA_HUMAN	P06733		+	FALSE	FALSE	0
23.1996	22.0684	22.9113	22.9431	23.0022	22.8909				7	3	9.3	5.2	sp|P06737|PYGL_HUMAN	sp|P06737|PYGL_HUMAN	P06737			FALSE	FALSE	0
26.8405	26.2026	27.6549	27.1913	27.0006	27.3968				13	13	55.8	55.8	sp|P06748|NPM_HUMAN	sp|P06748|NPM_HUMAN	P06748			FALSE	FALSE	0
26.4363	25.7761	26.9206	26.4876	26.8345	27.2108				22	10	48.4	24.6	sp|P06753|TPM3_HUMAN	sp|P06753|TPM3_HUMAN	P06753			FALSE	FALSE	0
23.359	19.6387	23.4403	26.5823	28.5605	27.3333				9	0	50	0	sp|Q16778|H2B2E_HUMAN;sp|P33778|H2B1B_HUMAN;sp|P23527|H2B1O_HUMAN;sp|P06899|H2B1J_HUMAN	sp|Q16778|H2B2E_HUMAN;sp|P33778|H2B1B_HUMAN;sp|P23527|H2B1O_HUMAN;sp|P06899|H2B1J_HUMAN	Q16778		+	FALSE	FALSE	0
18.688	23.4925	28.6081	25.7	24.8798	25.7382				17	16	54.2	50.6	sp|P07195|LDHB_HUMAN;sp|Q6ZMR3|LDH6A_HUMAN;sp|P07864|LDHC_HUMAN	sp|P07195|LDHB_HUMAN	P07195			FALSE	FALSE	0
27.9383	28.1155	27.8512	27.2907	27.8089	27.0602				14	14	76.8	76.8	sp|P07203|GPX1_HUMAN	sp|P07203|GPX1_HUMAN	P07203			FALSE	FALSE	0
19.9652	22.4416	26.3081	24.355	24.9517	23.4264				15	15	41.5	41.5	sp|P07237|PDIA1_HUMAN	sp|P07237|PDIA1_HUMAN	P07237			FALSE	FALSE	0
22.1001	22.6807	22.8236	18.9122	19.4127	19.1876				6	6	12	12	sp|P07332|FES_HUMAN;sp|P16591|FER_HUMAN	sp|P07332|FES_HUMAN	P07332			FALSE	FALSE	0
26.3171	26.888	26.6744	23.6992	25.8616	25.1814				13	13	35	35	sp|P07339|CATD_HUMAN	sp|P07339|CATD_HUMAN	P07339		+	TRUE	TRUE	0
27.253	26.7948	27.8972	27.4173	27.7329	27.5098				20	20	61.7	61.7	sp|P07355|ANXA2_HUMAN;sp|A6NMY6|AXA2L_HUMAN	sp|P07355|ANXA2_HUMAN;sp|A6NMY6|AXA2L_HUMAN	P07355		+	FALSE	FALSE	0
27.2543	26.835	27.1856	24.6367	25.5084	24.5726				24	24	44.5	44.5	sp|P07384|CAN1_HUMAN	sp|P07384|CAN1_HUMAN	P07384			FALSE	FALSE	0
31.81	31.6177	31.9809	30.7279	30.7279	30.3125				30	6	70	19.4	sp|P07437|TBB5_HUMAN;sp|A6NNZ2|TBB8L_HUMAN	sp|P07437|TBB5_HUMAN	P07437			FALSE	FALSE	0
28.5105	29.2348	29.9316	29.3013	29.2588	29.0323				15	15	92.9	92.9	sp|P07737|PROF1_HUMAN;CON__P02584	sp|P07737|PROF1_HUMAN	P07737			FALSE	FALSE	0
27.0668	27.4332	27.2834	25.7517	26.9611	26.5633				13	13	80	80	sp|P07741|APT_HUMAN	sp|P07741|APT_HUMAN	P07741			FALSE	FALSE	0
27.4901	27.7629	27.416	23.7925	25.5671	24.0642				49	49	42.9	42.9	sp|P07814|SYEP_HUMAN	sp|P07814|SYEP_HUMAN	P07814			FALSE	FALSE	0
25.4303	26.1489	26.2153	24.2588	25.0019	24.585				6	6	19.8	19.8	sp|P07858|CATB_HUMAN	sp|P07858|CATB_HUMAN	P07858		+	TRUE	FALSE	0
27.3395	27.8479	27.9995	26.5642	27.4406	27.0702				43	27	52.6	34.4	sp|P07900|HS90A_HUMAN;sp|Q14568|HS902_HUMAN;sp|Q58FG0|HS905_HUMAN;sp|Q58FG1|HS904_HUMAN	sp|P07900|HS90A_HUMAN	P07900			FALSE	FALSE	0
26.0213	25.5135	27.071	26.3543	25.8844	25.9602				12	12	39.9	39.9	sp|P07910|HNRPC_HUMAN;sp|P0DMR1|HNRC4_HUMAN;sp|O60812|HNRC1_HUMAN;sp|B7ZW38|HNRC3_HUMAN;sp|B2RXH8|HNRC2_HUMAN	sp|P07910|HNRPC_HUMAN	P07910			FALSE	FALSE	0
23.4947	23.4059	22.7287	21.1037	20.5649	19.7026				4	0	6.1	0	sp|P07947|YES_HUMAN	sp|P07947|YES_HUMAN	P07947			FALSE	FALSE	0
26.4435	27.0976	26.2994	24.3733	26.129	24.1403				19	16	48.6	43.8	sp|P07948|LYN_HUMAN	sp|P07948|LYN_HUMAN	P07948			FALSE	FALSE	0
29.4338	29.8232	29.4335	29.338	29.4458	28.8727				55	55	76.2	76.2	sp|P08133|ANXA6_HUMAN	sp|P08133|ANXA6_HUMAN	P08133			FALSE	FALSE	0
22.6396	23.6946	23.2159	19.6403	20.0078	20.0737				12	2	63.2	12.4	sp|P08134|RHOC_HUMAN	sp|P08134|RHOC_HUMAN	P08134			FALSE	FALSE	0
29.5095	30.0707	29.625	29.1836	29.5939	29.0682				47	24	60.4	35.6	sp|P08238|HS90B_HUMAN;sp|Q58FF7|H90B3_HUMAN	sp|P08238|HS90B_HUMAN	P08238			FALSE	FALSE	0
22.7739	23.0654	22.4479	21.6516	20.5868	19.9905				8	8	15.4	15.4	sp|P08240|SRPRA_HUMAN	sp|P08240|SRPRA_HUMAN	P08240			FALSE	FALSE	0
24.6437	25.5515	24.966	27.6713	29.0156	27.338				9	9	46.8	46.8	sp|P08246|ELNE_HUMAN	sp|P08246|ELNE_HUMAN	P08246		+	TRUE	FALSE	0
28.0911	29.1147	28.4508	28.8815	30.4869	28.8878				15	15	60	60	sp|P08311|CATG_HUMAN	sp|P08311|CATG_HUMAN	P08311		+	TRUE	FALSE	0
28.7997	29.3543	29.5299	29.6117	29.498	29.4446				39	39	45.4	45.4	sp|P08514|ITA2B_HUMAN	sp|P08514|ITA2B_HUMAN	P08514			TRUE	TRUE	0
25.9982	25.7792	25.5988	24.585	24.409	23.7131				15	15	37.9	37.9	sp|P08559|ODPA_HUMAN;sp|P29803|ODPAT_HUMAN	sp|P08559|ODPA_HUMAN	P08559			FALSE	FALSE	0
29.1495	28.5888	29.0828	28.8798	28.1753	28.3525				20	20	62	62	sp|P08567|PLEK_HUMAN	sp|P08567|PLEK_HUMAN	P08567			FALSE	FALSE	0
22.4959	23.1153	21.7685	20.0424	20.4394	22.3635				4	4	9.2	9.2	sp|P08574|CY1_HUMAN	sp|P08574|CY1_HUMAN	P08574			FALSE	FALSE	0
22.8365	22.9701	23.4741	20.0473	20.6052	22.7656				3	3	7.6	7.6	sp|P08621|RU17_HUMAN	sp|P08621|RU17_HUMAN	P08621			FALSE	FALSE	0
24.0251	25.4915	24.876	19.9339	24.1399	21.8817				14	11	41.4	36.7	sp|P08631|HCK_HUMAN	sp|P08631|HCK_HUMAN	P08631			FALSE	FALSE	0
32.7974	31.1715	31.9457	31.3233	31.2271	31.2041				69	68	89.9	89.9	sp|P08670|VIME_HUMAN;sp|P41219|PERI_HUMAN;sp|P17661|DESM_HUMAN;CON__Q9DCV7;CON__Q3KNV1;sp|P08729|K2C7_HUMAN;CON__P08729;CON__P05787;sp|P05787|K2C8_HUMAN;sp|P14136|GFAP_HUMAN;CON__Q9H552;sp|Q9NSB2|KRT84_HUMAN;CON__Q9NSB2;CON__Q6ISB0;sp|P07197|NFM_HUMAN;sp|Q16352|AINX_HUMAN;sp|P78385|KRT83_HUMAN;CON__P78385;CON__Q01546;CON__P12035;sp|P12035|K2C3_HUMAN;CON__Q61726;CON__Q6NT21;sp|O43790|KRT86_HUMAN;C…	sp|P08670|VIME_HUMAN	P08670			FALSE	FALSE	0
25.5705	25.6406	24.8135	24.5598	24.0691	23.9091				6	6	54.1	54.1	sp|P08708|RS17_HUMAN	sp|P08708|RS17_HUMAN	P08708			FALSE	FALSE	0
24.1108	24.1104	23.2047	21.4543	22.7964	20.5226				12	5	41	20.9	sp|P08754|GNAI3_HUMAN	sp|P08754|GNAI3_HUMAN	P08754			FALSE	FALSE	0
25.3939	26.6339	27.0507	26.4291	26.9239	26.6326				13	13	47.5	47.5	sp|P08758|ANXA5_HUMAN	sp|P08758|ANXA5_HUMAN	P08758			FALSE	FALSE	0
29.2857	29.1876	29.2001	27.9526	28.3461	28.1106				16	16	65.4	65.4	sp|P08865|RSSA_HUMAN	sp|P08865|RSSA_HUMAN	P08865			FALSE	FALSE	0
24.6573	24.8036	23.6904	19.5976	19.5515	19.8237				10	10	42.7	42.7	sp|P09110|THIK_HUMAN	sp|P09110|THIK_HUMAN	P09110			FALSE	FALSE	0
23.3561	22.4632	22.6341	20.1357	20.9529	21.4408				3	3	28.5	28.5	sp|P09132|SRP19_HUMAN	sp|P09132|SRP19_HUMAN	P09132			FALSE	FALSE	0
28.1786	28.9588	28.8227	28.2894	28.4901	28.3709				9	9	60.5	60.5	sp|P09211|GSTP1_HUMAN	sp|P09211|GSTP1_HUMAN	P09211		+	FALSE	FALSE	0
26.8076	27.6488	27.5183	27.8897	27.76	28.0288				10	10	88.1	88.1	sp|P09382|LEG1_HUMAN	sp|P09382|LEG1_HUMAN	P09382		+	FALSE	FALSE	0
21.8119	22.4929	22.3183	20.1998	20.2408	21.4321				2	2	13.9	13.9	sp|P09417|DHPR_HUMAN	sp|P09417|DHPR_HUMAN	P09417			FALSE	FALSE	0
23.396	23.8845	25.0637	25.9173	25.2569	25.8291				9	9	43.7	43.7	sp|P09429|HMGB1_HUMAN;sp|B2RPK0|HGB1A_HUMAN;sp|P26583|HMGB2_HUMAN;sp|P23497|SP100_HUMAN	sp|P09429|HMGB1_HUMAN	P09429		+	FALSE	FALSE	0
23.3003	23.0813	22.5871	20.5905	23.029	19.8052				4	2	22	18.8	sp|P09488|GSTM1_HUMAN;sp|Q03013|GSTM4_HUMAN	sp|P09488|GSTM1_HUMAN;sp|Q03013|GSTM4_HUMAN	P09488			FALSE	FALSE	0
25.1345	22.5158	25.8502	19.5068	19.6359	23.5958				16	4	40.1	16.2	sp|P09493|TPM1_HUMAN	sp|P09493|TPM1_HUMAN	P09493			FALSE	FALSE	0
23.2723	23.8838	23.9725	22.728	23.1656	23.2122				6	6	17.7	17.7	sp|P09496|CLCA_HUMAN	sp|P09496|CLCA_HUMAN	P09496			FALSE	FALSE	0
22.7541	22.9188	22.687	20.0001	19.2603	21.4154				5	5	15.9	15.9	sp|P09543|CN37_HUMAN	sp|P09543|CN37_HUMAN	P09543		+	FALSE	FALSE	0
22.8494	20.656	22.3776	21.818	20.3359	20.2157				4	4	8.8	8.8	sp|P09622|DLDH_HUMAN	sp|P09622|DLDH_HUMAN	P09622			FALSE	FALSE	0
25.3895	24.4507	26.914	25.8205	25.5941	25.7123				17	16	43.3	43.3	sp|P09651|ROA1_HUMAN;sp|Q32P51|RA1L2_HUMAN	sp|P09651|ROA1_HUMAN;sp|Q32P51|RA1L2_HUMAN	P09651			FALSE	FALSE	0
23.628	24.7418	23.8898	19.0772	21.5047	22.4194				9	9	44.7	44.7	sp|P09661|RU2A_HUMAN	sp|P09661|RU2A_HUMAN	P09661			FALSE	FALSE	0
23.8755	24.9754	22.6802	22.1879	22.9527	20.5216				9	9	19.1	19.1	sp|P09769|FGR_HUMAN	sp|P09769|FGR_HUMAN	P09769			FALSE	FALSE	0
24.0419	23.2376	24.0716	18.8401	21.0552	19.2286				4	4	6.2	6.2	sp|P09874|PARP1_HUMAN	sp|P09874|PARP1_HUMAN	P09874			FALSE	FALSE	0
23.2904	25.1542	23.2304	19.8858	24.4269	20.5397				11	11	18.8	18.8	sp|P09917|LOX5_HUMAN	sp|P09917|LOX5_HUMAN	P09917		+	FALSE	FALSE	0
23.2888	21.3924	24.2683	20.5234	19.0799	19.2879				1	1	4.9	4.9	sp|P0C025|NUD17_HUMAN	sp|P0C025|NUD17_HUMAN	P0C025			FALSE	FALSE	0
25.8516	23.518	24.9317	27.6937	28.1241	27.6262				5	3	53.9	46.9	sp|Q71UI9|H2AV_HUMAN;sp|P0C0S5|H2AZ_HUMAN	sp|Q71UI9|H2AV_HUMAN;sp|P0C0S5|H2AZ_HUMAN	Q71UI9			FALSE	FALSE	0
25.5814	23.1054	23.9433	28.8089	29.3317	28.261				9	0	62.5	0	sp|Q99878|H2A1J_HUMAN;sp|Q96KK5|H2A1H_HUMAN;sp|Q9BTM1|H2AJ_HUMAN;sp|P20671|H2A1D_HUMAN;sp|P0C0S8|H2A1_HUMAN	sp|Q99878|H2A1J_HUMAN;sp|Q96KK5|H2A1H_HUMAN;sp|Q9BTM1|H2AJ_HUMAN;sp|P20671|H2A1D_HUMAN;sp|P0C0S8|H2A1_HUMAN	Q99878			FALSE	FALSE	0
22.7503	22.6544	23.2055	22.2356	19.5567	19.577				4	4	9.5	9.5	sp|P47985|UCRI_HUMAN;sp|P0C7P4|UCRIL_HUMAN	sp|P47985|UCRI_HUMAN;sp|P0C7P4|UCRIL_HUMAN	P47985			FALSE	FALSE	0
26.5366	26.578	26.9188	18.9571	24.4895	20.0085				11	6	49.2	34.6	sp|P0DMN0|ST1A4_HUMAN;sp|P0DMM9|ST1A3_HUMAN	sp|P0DMN0|ST1A4_HUMAN;sp|P0DMM9|ST1A3_HUMAN	P0DMN0			FALSE	FALSE	0
28.2474	28.8306	28.3999	27.2958	27.7525	27.4415				34	17	55.4	30.9	sp|P0DMV9|HS71B_HUMAN;sp|P0DMV8|HS71A_HUMAN	sp|P0DMV9|HS71B_HUMAN;sp|P0DMV8|HS71A_HUMAN	P0DMV9			FALSE	FALSE	0
24.7348	22.7401	25.0174	24.3422	20.3821	23.4979				6	6	33.8	33.8	sp|P0DN76|U2AF5_HUMAN;sp|Q01081|U2AF1_HUMAN;sp|Q8WU68|U2AF4_HUMAN	sp|P0DN76|U2AF5_HUMAN;sp|Q01081|U2AF1_HUMAN	P0DN76			FALSE	FALSE	0
27.7959	27.6935	26.4621	31.2159	29.3926	30.0215				9	4	93.4	38.7	sp|P0DOY3|IGLC3_HUMAN;sp|P0DOY2|IGLC2_HUMAN;sp|P0CF74|IGLC6_HUMAN;sp|A0M8Q6|IGLC7_HUMAN	sp|P0DOY3|IGLC3_HUMAN;sp|P0DOY2|IGLC2_HUMAN	P0DOY3		+	FALSE	FALSE	0
25.8412	26.5609	27.3054	28.0321	27.879	28.035				10	10	61.1	61.1	sp|P0DP25|CALM3_HUMAN;sp|P0DP24|CALM2_HUMAN;sp|P0DP23|CALM1_HUMAN;sp|P27482|CALL3_HUMAN;sp|P02585|TNNC2_HUMAN	sp|P0DP25|CALM3_HUMAN;sp|P0DP24|CALM2_HUMAN;sp|P0DP23|CALM1_HUMAN	P0DP25			FALSE	FALSE	0
22.9794	25.154	21.2088	22.9978	23.6899	21.3206				7	7	11.3	11.3	sp|P10253|LYAG_HUMAN	sp|P10253|LYAG_HUMAN	P10253			TRUE	FALSE	0
23.0935	23.4551	23.0916	19.242	19.5485	19.0448				4	3	27.1	22	sp|P10301|RRAS_HUMAN	sp|P10301|RRAS_HUMAN	P10301			FALSE	FALSE	0
22.7574	22.2837	22.6945	19.9819	19.665	19.6876				1	1	12.6	12.6	sp|P10415|BCL2_HUMAN	sp|P10415|BCL2_HUMAN	P10415			FALSE	FALSE	0
21.3757	21.171	21.5023	22.7514	21.316	21.9388				2	2	4.9	4.9	sp|P10515|ODP2_HUMAN	sp|P10515|ODP2_HUMAN	P10515			FALSE	FALSE	0
22.8563	23.4817	23.2201	20.226	21.1812	19.7172				2	2	4.4	4.4	sp|P10619|PPGB_HUMAN	sp|P10619|PPGB_HUMAN	P10619			TRUE	FALSE	0
26.3379	27.0169	26.6185	25.7737	25.7527	25.4861				13	13	39.1	39.1	sp|P10644|KAP0_HUMAN;sp|P31321|KAP1_HUMAN	sp|P10644|KAP0_HUMAN	P10644			FALSE	FALSE	0
20.7784	21.7188	20.7911	24.5594	23.3498	23.4674				4	1	41.3	14.4	sp|P10720|PF4V_HUMAN	sp|P10720|PF4V_HUMAN	P10720		+	FALSE	FALSE	0
26.2043	26.7128	26.2022	22.5289	26.1438	23.9729				10	10	51.1	51.1	sp|P10768|ESTD_HUMAN	sp|P10768|ESTD_HUMAN	P10768			FALSE	FALSE	0
29.734	28.0816	29.4812	28.6832	27.662	28.1642				37	37	66.3	66.3	sp|P10809|CH60_HUMAN	sp|P10809|CH60_HUMAN	P10809		+	FALSE	FALSE	0
27.39	26.8158	26.6737	27.566	26.3983	27.3447				11	11	30.5	30.5	sp|P10909|CLUS_HUMAN	sp|P10909|CLUS_HUMAN	P10909		+	TRUE	FALSE	0
27.0862	27.0661	28.1871	27.7204	27.5614	27.4088				32	31	51.8	51.8	sp|P11021|BIP_HUMAN	sp|P11021|BIP_HUMAN	P11021			FALSE	FALSE	0
29.6155	30.0428	29.6555	29.2628	29.3849	28.9935				41	33	69.2	61.3	sp|P11142|HSP7C_HUMAN;sp|P54652|HSP72_HUMAN	sp|P11142|HSP7C_HUMAN	P11142		+	FALSE	FALSE	0
27.0114	26.5368	26.3726	26.4744	26.1623	25.3454				9	9	35.4	35.4	sp|P11177|ODPB_HUMAN	sp|P11177|ODPB_HUMAN	P11177			FALSE	FALSE	0
26.9151	26.4697	26.633	24.3726	25.9374	25.7589				23	19	30.8	26.7	sp|P11216|PYGB_HUMAN;sp|P11217|PYGM_HUMAN	sp|P11216|PYGB_HUMAN	P11216			FALSE	FALSE	0
25.4682	25.3835	24.3156	24.6776	24.6176	23.5933				7	7	40.8	40.8	sp|P11234|RALB_HUMAN;sp|P11233|RALA_HUMAN	sp|P11234|RALB_HUMAN;sp|P11233|RALA_HUMAN	P11234			FALSE	FALSE	0
26.6054	26.775	26.3265	26.9421	26.1714	21.5738				11	11	32.8	32.8	sp|P11310|ACADM_HUMAN	sp|P11310|ACADM_HUMAN	P11310			FALSE	FALSE	0
28.0407	28.5987	28.1969	26.6596	27.8724	27.0365				32	32	63.9	63.9	sp|P11413|G6PD_HUMAN	sp|P11413|G6PD_HUMAN	P11413			FALSE	FALSE	0
23.5806	23.2452	22.8593	21.4282	24.1017	25.7791				3	3	0.8	0.8	sp|P11532|DMD_HUMAN	sp|P11532|DMD_HUMAN	P11532			FALSE	FALSE	1.32857
27.2736	27.8154	27.1216	24.0725	26.8446	22.6515				37	37	50.1	50.1	sp|P11586|C1TC_HUMAN	sp|P11586|C1TC_HUMAN	P11586			FALSE	FALSE	0
24.836	26.9204	24.5366	24.322	27.8449	22.1274				27	19	37.1	29.1	sp|P11678|PERE_HUMAN	sp|P11678|PERE_HUMAN	P11678		+	TRUE	FALSE	0
25.0209	25.6387	25.1456	19.0644	24.5769	20.8452				11	11	51.6	51.6	sp|P11766|ADHX_HUMAN	sp|P11766|ADHX_HUMAN	P11766			FALSE	FALSE	0
26.0038	25.7313	26.4983	25.5515	24.9839	25.2569				9	9	54.8	54.8	sp|P12004|PCNA_HUMAN	sp|P12004|PCNA_HUMAN	P12004			FALSE	FALSE	0
24.634	25.5803	24.7929	24.6644	24.9396	24.4438				14	6	48.3	26.8	sp|P12236|ADT3_HUMAN;sp|P12235|ADT1_HUMAN	sp|P12236|ADT3_HUMAN;sp|P12235|ADT1_HUMAN	P12236			FALSE	FALSE	0
25.9167	26.4605	24.4334	25.0287	23.0883	22.8158				32	21	17.9	13.1	sp|P12259|FA5_HUMAN	sp|P12259|FA5_HUMAN	P12259		+	TRUE	FALSE	0.868852
24.2666	25.7257	25.1704	24.2412	26.758	25.7898				5	5	36.9	36.9	sp|P12724|ECP_HUMAN	sp|P12724|ECP_HUMAN	P12724		+	TRUE	FALSE	0
28.5254	26.8813	29.5452	27.7497	26.8628	26.879				65	40	73.7	52.5	sp|P12814|ACTN1_HUMAN;sp|Q08043|ACTN3_HUMAN	sp|P12814|ACTN1_HUMAN	P12814		+	FALSE	FALSE	0
25.7648	25.1773	23.9234	20.5279	19.6421	21.9177				11	8	23.5	18.8	sp|P12931|SRC_HUMAN;sp|Q9H3Y6|SRMS_HUMAN;sp|P42685|FRK_HUMAN;sp|P08581|MET_HUMAN;sp|Q04912|RON_HUMAN	sp|P12931|SRC_HUMAN	P12931			FALSE	FALSE	0
25.6597	24.3575	25.3627	29.4443	31.1138	29.7789				48	48	72.4	72.4	sp|P12956|XRCC6_HUMAN	sp|P12956|XRCC6_HUMAN	P12956			FALSE	FALSE	0
24.0615	22.7541	24.3886	28.7495	30.9845	29.459				41	41	60	60	sp|P13010|XRCC5_HUMAN	sp|P13010|XRCC5_HUMAN	P13010			FALSE	FALSE	0
23.5941	22.7656	23.7221	22.9941	23.827	21.7631				3	3	20.1	20.1	sp|P13073|COX41_HUMAN	sp|P13073|COX41_HUMAN	P13073			FALSE	FALSE	0
22.5874	22.2797	22.5079	21.2746	21.7503	20.895				1	1	12.8	12.8	sp|P13164|IFM1_HUMAN;sp|Q01629|IFM2_HUMAN;sp|Q01628|IFM3_HUMAN	sp|P13164|IFM1_HUMAN;sp|Q01629|IFM2_HUMAN;sp|Q01628|IFM3_HUMAN	P13164			FALSE	FALSE	0
22.5986	23.7929	23.9279	23.5746	23.643	22.9839				2	2	14.8	14.8	sp|P13284|GILT_HUMAN	sp|P13284|GILT_HUMAN	P13284			TRUE	FALSE	0
21.8604	22.5014	22.8435	22.2845	23.3592	23.076				1	1	2	2	sp|P13473|LAMP2_HUMAN	sp|P13473|LAMP2_HUMAN	P13473		+	TRUE	TRUE	0
23.1145	24.1327	25.4724	20.4962	22.4937	18.5915				13	13	47.7	47.7	sp|P13489|RINI_HUMAN	sp|P13489|RINI_HUMAN	P13489			FALSE	FALSE	0
25.2401	26.1655	25.5825	21.8423	23.8655	20.4118				3	3	27.2	27.2	sp|P13498|CY24A_HUMAN	sp|P13498|CY24A_HUMAN	P13498			FALSE	FALSE	0
24.7833	20.945	22.7506	26.6747	24.1018	24.1501				4	4	31.9	31.9	sp|P13501|CCL5_HUMAN	sp|P13501|CCL5_HUMAN	P13501		+	FALSE	TRUE	0
28.9195	29.4153	29.2242	28.3044	28.927	28.6078				45	44	63.1	61.9	sp|P13639|EF2_HUMAN	sp|P13639|EF2_HUMAN	P13639			FALSE	FALSE	0
22.3698	23.0026	23.7778	19.551	20.0049	20.0144				8	8	15.5	15.5	sp|P13667|PDIA4_HUMAN	sp|P13667|PDIA4_HUMAN	P13667		+	FALSE	FALSE	0
21.98	23.1614	24.0092	23.9819	23.4109	22.0391				4	4	21.5	21.5	sp|P13693|TCTP_HUMAN;sp|Q9HAU6|TCTP8_HUMAN	sp|P13693|TCTP_HUMAN	P13693		+	FALSE	FALSE	0
23.5405	27.045	24.8474	23.5536	27.0834	24.8226				9	9	38.7	38.7	sp|P13727|PRG2_HUMAN	sp|P13727|PRG2_HUMAN	P13727			TRUE	TRUE	0
20.9187	21.0555	21.4941	18.8779	20.941	19.3101				4	2	16.5	8.9	sp|P13747|HLAE_HUMAN	sp|P13747|HLAE_HUMAN	P13747		+	TRUE	FALSE	0
25.1961	26.4103	29.5115	28.2992	28.3251	27.9926				37	37	67.8	67.8	sp|P13796|PLSL_HUMAN;sp|P13797|PLST_HUMAN;sp|Q14651|PLSI_HUMAN	sp|P13796|PLSL_HUMAN	P13796		+	FALSE	FALSE	0
27.7291	27.5471	26.9684	26.6406	26.601	23.7581				15	15	65.5	65.5	sp|P13804|ETFA_HUMAN	sp|P13804|ETFA_HUMAN	P13804			FALSE	FALSE	0
23.6521	24.0082	24.2294	20.3497	18.9302	18.8685				6	6	12.2	12.2	sp|P13807|GYS1_HUMAN	sp|P13807|GYS1_HUMAN	P13807			FALSE	FALSE	0
22.6027	22.3506	21.8503	19.6897	19.6575	20.3758				7	4	23.3	13.1	sp|P13861|KAP2_HUMAN	sp|P13861|KAP2_HUMAN	P13861			FALSE	FALSE	0
20.4801	21.9242	24.7156	23.6564	19.8426	20.613				2	2	17.4	17.4	sp|P14174|MIF_HUMAN	sp|P14174|MIF_HUMAN	P14174		+	FALSE	FALSE	0
28.2166	28.4294	27.4503	29.8684	30.2316	29.9909				24	24	50.3	50.3	sp|P14222|PERF_HUMAN	sp|P14222|PERF_HUMAN	P14222			TRUE	FALSE	0
23.8102	22.4819	25.6801	23.7681	20.9858	18.8179				18	18	47.1	47.1	sp|P14317|HCLS1_HUMAN	sp|P14317|HCLS1_HUMAN	P14317			FALSE	FALSE	0
25.6996	25.7501	25.4995	24.1488	25.0211	25.1838				8	8	25.8	25.8	sp|P14324|FPPS_HUMAN	sp|P14324|FPPS_HUMAN	P14324			FALSE	FALSE	0
25.1013	25.5127	25.1796	24.4428	24.7071	24.1447				3	3	30.1	30.1	sp|P14406|CX7A2_HUMAN	sp|P14406|CX7A2_HUMAN	P14406			FALSE	FALSE	0
22.6788	22.2177	21.8343	20.7284	18.8372	20.4685				3	3	3.3	3.3	sp|P14543|NID1_HUMAN	sp|P14543|NID1_HUMAN	P14543			FALSE	TRUE	2.05714
25.1533	26.0316	25.6008	24.9167	24.4308	20.9359				17	17	58.5	58.5	sp|P14598|NCF1_HUMAN;sp|A6NI72|NCF1B_HUMAN;sp|A8MVU1|NCF1C_HUMAN	sp|P14598|NCF1_HUMAN;sp|A6NI72|NCF1B_HUMAN;sp|A8MVU1|NCF1C_HUMAN	P14598			FALSE	FALSE	0
31.9	32.2536	32.1815	31.0055	31.6049	31.1414				47	47	84.4	84.4	sp|P14618|KPYM_HUMAN;sp|P30613|KPYR_HUMAN	sp|P14618|KPYM_HUMAN	P14618			FALSE	FALSE	0
26.6644	27.2724	27.3441	27.2186	26.9768	26.5068				29	27	39.5	37.7	sp|P14625|ENPL_HUMAN;sp|Q58FF3|ENPLL_HUMAN	sp|P14625|ENPL_HUMAN	P14625			TRUE	FALSE	0
20.2483	21.0775	23.7421	21.2978	19.3428	21.687				7	7	24.6	24.6	sp|P63162|RSMN_HUMAN;sp|P14678|RSMB_HUMAN	sp|P63162|RSMN_HUMAN;sp|P14678|RSMB_HUMAN	P63162			FALSE	FALSE	0
28.4643	28.5133	28.5444	25.8064	26.4137	26.6933				25	24	64	62.8	sp|P14866|HNRPL_HUMAN	sp|P14866|HNRPL_HUMAN	P14866			FALSE	FALSE	0
26.9344	27.1618	26.7713	22.8518	26.5647	23.4235				20	20	45.7	45.7	sp|P14868|SYDC_HUMAN	sp|P14868|SYDC_HUMAN	P14868			FALSE	FALSE	0
22.348	22.4333	24.5326	21.89	20.5074	21.2851				6	6	33.2	33.2	sp|P15121|ALDR_HUMAN;sp|C9JRZ8|AK1BF_HUMAN	sp|P15121|ALDR_HUMAN	P15121		+	FALSE	FALSE	0
29.7871	29.9263	30.0439	29.0606	29.0003	29.107				11	5	66.1	34.4	sp|P15153|RAC2_HUMAN	sp|P15153|RAC2_HUMAN	P15153			FALSE	FALSE	0
22.4193	22.6151	22.8583	19.9492	19.7946	20.7693				5	5	12.2	12.2	sp|P15170|ERF3A_HUMAN;sp|Q8IYD1|ERF3B_HUMAN	sp|P15170|ERF3A_HUMAN;sp|Q8IYD1|ERF3B_HUMAN	P15170			FALSE	FALSE	0
25.8039	25.9396	26.8697	28.1303	27.4954	28.2676				24	12	41.5	26.1	sp|P15311|EZRI_HUMAN	sp|P15311|EZRI_HUMAN	P15311		+	FALSE	FALSE	0
25.3933	25.5416	24.8707	24.2686	22.6022	22.3638				14	14	21.1	21.1	sp|P15498|VAV_HUMAN	sp|P15498|VAV_HUMAN	P15498			FALSE	FALSE	0
27.3342	27.2144	26.9999	28.067	27.9019	27.4425				14	14	52.2	52.2	sp|P15880|RS2_HUMAN	sp|P15880|RS2_HUMAN	P15880			FALSE	FALSE	0
20.351	18.9097	23.1964	22.2367	23.7527	24.002				4	4	17.8	17.8	sp|P15927|RFA2_HUMAN	sp|P15927|RFA2_HUMAN	P15927			FALSE	FALSE	0
25.3193	25.3869	25.5725	24.0473	25.2992	24.0553				13	11	67.9	57.4	sp|P16152|CBR1_HUMAN	sp|P16152|CBR1_HUMAN	P16152			FALSE	FALSE	0
24.7076	25.1545	24.7906	21.2292	22.9377	19.5275				11	11	34.5	34.5	sp|P16219|ACADS_HUMAN	sp|P16219|ACADS_HUMAN	P16219			FALSE	FALSE	0
23.2535	23.5337	22.8453	18.7359	20.0642	19.5584				5	5	11.4	11.4	sp|P16278|BGAL_HUMAN	sp|P16278|BGAL_HUMAN	P16278			TRUE	FALSE	0
19.5712	20.501	18.9305	18.5272	19.9688	20.6624				3	3	5.6	5.6	sp|P16435|NCPR_HUMAN	sp|P16435|NCPR_HUMAN	P16435			FALSE	FALSE	0
23.6316	23.6041	20.5017	19.5524	19.0515	19.0992				9	9	8.2	8.2	sp|P16885|PLCG2_HUMAN	sp|P16885|PLCG2_HUMAN	P16885			FALSE	FALSE	0
19.0861	20.7033	22.2611	23.0334	22.837	22.603				3	2	20.8	14.8	sp|P16949|STMN1_HUMAN	sp|P16949|STMN1_HUMAN	P16949			FALSE	FALSE	0
27.6935	28.0791	27.5964	27.1086	26.925	26.3884				13	1	18.2	1.9	sp|P17066|HSP76_HUMAN	sp|P17066|HSP76_HUMAN	P17066			FALSE	FALSE	0
24.3674	21.8976	22.6851	22.6534	21.2271	19.7192				14	7	24.9	15	sp|P17252|KPCA_HUMAN	sp|P17252|KPCA_HUMAN	P17252			FALSE	FALSE	0
23.4232	23.3015	23.3669	19.1891	22.9131	19.4377				8	8	17.9	17.9	sp|P17655|CAN2_HUMAN	sp|P17655|CAN2_HUMAN	P17655			FALSE	FALSE	0
22.5549	23.0234	22.0629	19.6003	21.8068	20.3477				2	2	6.1	6.1	sp|P17812|PYRG1_HUMAN	sp|P17812|PYRG1_HUMAN	P17812			FALSE	FALSE	0
25.8939	25.6682	25.6725	21.844	24.2389	20.8938				24	14	38.9	24.6	sp|P17844|DDX5_HUMAN	sp|P17844|DDX5_HUMAN	P17844			FALSE	FALSE	0
27.3045	27.6832	27.3354	26.576	27.1434	25.1694				23	20	44.4	39.6	sp|P17858|PFKAL_HUMAN;sp|P08237|PFKAM_HUMAN	sp|P17858|PFKAL_HUMAN	P17858			FALSE	FALSE	0
19.7924	19.2492	22.7925	23.2535	23.4614	23.0112				4	4	18.8	18.8	sp|P17931|LEG3_HUMAN	sp|P17931|LEG3_HUMAN	P17931		+	FALSE	FALSE	0
25.8164	26.5475	25.6532	21.8481	24.8934	25.5824				16	16	44	44	sp|P17980|PRS6A_HUMAN	sp|P17980|PRS6A_HUMAN	P17980			FALSE	FALSE	0
26.6565	26.4746	26.7281	24.1312	25.9887	25.1409				20	20	45.3	45.3	sp|P17987|TCPA_HUMAN	sp|P17987|TCPA_HUMAN	P17987			FALSE	FALSE	0
25.2803	25.7491	25.1433	21.7302	23.6029	22.0773				15	15	46.9	46.9	sp|P18031|PTN1_HUMAN	sp|P18031|PTN1_HUMAN	P18031			FALSE	FALSE	0
24.81	25.0051	24.7259	19.2182	21.4397	20.3987				6	6	12.8	12.8	sp|P18054|LOX12_HUMAN	sp|P18054|LOX12_HUMAN	P18054			FALSE	FALSE	0
24.744	25.182	24.8733	24.9184	24.3195	24.6802				7	7	30	30	sp|P18077|RL35A_HUMAN	sp|P18077|RL35A_HUMAN	P18077			FALSE	FALSE	0
24.6027	25.1833	24.1518	23.5609	24.6276	20.4062				7	3	43.9	13.9	sp|P18085|ARF4_HUMAN	sp|P18085|ARF4_HUMAN	P18085			FALSE	FALSE	0
27.6244	27.3143	27.3424	27.8132	26.844	26.8873				16	16	49.6	49.6	sp|P18124|RL7_HUMAN	sp|P18124|RL7_HUMAN	P18124			FALSE	FALSE	0
26.7977	25.9309	29.1073	27.981	27.2922	27.5464				46	46	47.3	47.3	sp|P18206|VINC_HUMAN	sp|P18206|VINC_HUMAN	P18206			FALSE	FALSE	0
24.5995	22.6892	25.5294	25.0327	24.4038	24.8957				7	7	38	38	sp|P18621|RL17_HUMAN	sp|P18621|RL17_HUMAN	P18621			FALSE	FALSE	0
22.8125	24.2922	26.4027	24.8485	25.0262	24.9903				11	11	69.3	69.3	sp|P18669|PGAM1_HUMAN;sp|P15259|PGAM2_HUMAN;sp|Q8N0Y7|PGAM4_HUMAN	sp|P18669|PGAM1_HUMAN	P18669			FALSE	FALSE	0
30.6023	29.7421	30.0971	28.5242	28.7264	29.2406				15	8	84.2	50.9	sp|P19105|ML12A_HUMAN;sp|O14950|ML12B_HUMAN	sp|P19105|ML12A_HUMAN;sp|O14950|ML12B_HUMAN	P19105			FALSE	FALSE	0
23.4035	24.0506	26.812	26.3543	26.3506	26.5125				18	18	30.4	30.4	sp|P19338|NUCL_HUMAN	sp|P19338|NUCL_HUMAN	P19338			FALSE	FALSE	0
28.6404	28.7712	27.9616	25.9951	27.602	24.793				42	39	47	43.7	sp|P19367|HXK1_HUMAN;sp|Q2TB90|HKDC1_HUMAN	sp|P19367|HXK1_HUMAN	P19367			FALSE	FALSE	0
22.403	23.1625	22.5674	20.9851	21.1276	20.9714				3	3	16	16	sp|P19387|RPB3_HUMAN	sp|P19387|RPB3_HUMAN	P19387			FALSE	FALSE	0
23.2775	22.657	22.3781	19.9859	18.6606	19.9573				3	3	14.8	14.8	sp|P19388|RPAB1_HUMAN	sp|P19388|RPAB1_HUMAN	P19388			FALSE	FALSE	0
24.9725	26.3888	25.7858	26.6324	28.0244	29.4124				17	17	36	36	sp|P19474|RO52_HUMAN	sp|P19474|RO52_HUMAN	P19474			FALSE	FALSE	0
21.2357	20.6936	21.1313	20.2662	20.2857	20.5316				1	1	2	2	sp|P19525|E2AK2_HUMAN	sp|P19525|E2AK2_HUMAN	P19525			FALSE	FALSE	0
22.7617	23.5438	22.7734	20.2644	19.5314	19.8934				4	4	17.5	17.5	sp|P19623|SPEE_HUMAN	sp|P19623|SPEE_HUMAN	P19623			FALSE	FALSE	0
21.7433	22.1844	22.4528	20.4712	22.6382	19.6785				3	3	11.7	11.7	sp|P19784|CSK22_HUMAN	sp|P19784|CSK22_HUMAN	P19784			FALSE	FALSE	0
24.2251	25.2491	24.626	21.5074	19.9775	19.3135				8	8	13.1	13.1	sp|P19838|NFKB1_HUMAN	sp|P19838|NFKB1_HUMAN	P19838			FALSE	FALSE	0
26.2552	27.1435	26.8093	24.0448	25.241	24.6311				24	24	49.4	49.4	sp|P19878|NCF2_HUMAN	sp|P19878|NCF2_HUMAN	P19878			FALSE	FALSE	0
26.2189	26.2523	26.6952	24.8776	25.1948	23.3764				16	16	36.7	36.7	sp|P19971|TYPH_HUMAN	sp|P19971|TYPH_HUMAN	P19971			FALSE	FALSE	0
22.8743	24.0107	23.2607	22.1779	22.8383	22.6027				4	4	11.7	11.7	sp|P20042|IF2B_HUMAN	sp|P20042|IF2B_HUMAN	P20042			FALSE	FALSE	0
25.1818	25.4782	25.6879	23.3235	22.8292	20.4038				11	11	29.9	29.9	sp|P20073|ANXA7_HUMAN	sp|P20073|ANXA7_HUMAN	P20073			FALSE	FALSE	0
20.6429	20.5217	21.7961	25.4436	27.2263	25.8122				6	6	38.6	38.6	sp|P20160|CAP7_HUMAN	sp|P20160|CAP7_HUMAN	P20160		+	TRUE	FALSE	0
24.3839	24.6297	23.2701	19.71	23.8999	23.3938				2	2	26.7	26.7	sp|P20292|AL5AP_HUMAN	sp|P20292|AL5AP_HUMAN	P20292			FALSE	FALSE	0
22.5617	23.5378	22.9416	22.2738	23.0318	22.3545				7	4	44.7	29.8	sp|P20339|RAB5A_HUMAN	sp|P20339|RAB5A_HUMAN	P20339			FALSE	FALSE	0
27.0629	27.6093	27.3702	26.2856	27.7992	27.8486				11	3	53.8	18.3	sp|P20340|RAB6A_HUMAN	sp|P20340|RAB6A_HUMAN	P20340			FALSE	FALSE	0
25.5953	25.4548	25.506	21.5307	24.5188	20.6295				15	12	27.1	20.3	sp|P20592|MX2_HUMAN	sp|P20592|MX2_HUMAN	P20592			FALSE	FALSE	0
28.2373	28.2878	28.5147	27.3945	27.8561	27.6072				41	37	63.1	59.2	sp|P20700|LMNB1_HUMAN	sp|P20700|LMNB1_HUMAN	P20700			FALSE	FALSE	0
22.4764	18.8941	21.9559	23.8528	22.9412	24.6339				5	5	17.1	17.1	sp|P20718|GRAH_HUMAN;sp|P10144|GRAB_HUMAN;sp|P03952|KLKB1_HUMAN	sp|P20718|GRAH_HUMAN	P20718			TRUE	FALSE	0
22.278	21.5213	20.7994	22.4342	22.0639	21.8299				4	4	9.7	9.7	sp|P20810|ICAL_HUMAN	sp|P20810|ICAL_HUMAN	P20810			FALSE	FALSE	0
23.2252	22.6562	22.8212	20.6761	21.0522	20.5906				1	1	13.4	13.4	sp|P20963|CD3Z_HUMAN	sp|P20963|CD3Z_HUMAN	P20963			FALSE	FALSE	0
23.3737	22.2066	22.5203	19.8783	21.0829	20.1799				5	5	7.4	7.4	sp|Q9UQ88|CD11A_HUMAN;sp|P21127|CD11B_HUMAN	sp|Q9UQ88|CD11A_HUMAN;sp|P21127|CD11B_HUMAN	Q9UQ88			FALSE	FALSE	0
24.18	24.8761	24.3444	20.6301	21.7677	21.6189				8	8	23.9	23.9	sp|P21281|VATB2_HUMAN;sp|P15313|VATB1_HUMAN	sp|P21281|VATB2_HUMAN	P21281			FALSE	FALSE	0
24.9626	25.0059	24.9725	21.2714	20.8735	21.4431				4	4	36.8	36.8	sp|P21291|CSRP1_HUMAN	sp|P21291|CSRP1_HUMAN	P21291			FALSE	FALSE	0
33.1576	32.6144	33.0321	31.7707	31.3176	31.5649				172	157	72.2	68.5	sp|P21333|FLNA_HUMAN	sp|P21333|FLNA_HUMAN	P21333			FALSE	FALSE	0
25.7077	25.7296	25.8429	25.6278	25.9728	26.0095				10	10	49.8	49.8	sp|P21796|VDAC1_HUMAN	sp|P21796|VDAC1_HUMAN	P21796			FALSE	FALSE	0
22.5639	22.2085	22.2773	20.8775	20.1266	18.1268				3	3	11.8	11.8	sp|P21912|SDHB_HUMAN	sp|P21912|SDHB_HUMAN	P21912			FALSE	FALSE	0
25.5044	26.1459	26.0655	25.9278	25.1076	23.84				13	13	62	62	sp|P21964|COMT_HUMAN	sp|P21964|COMT_HUMAN	P21964			FALSE	FALSE	0
24.7504	21.3896	25.5496	18.9331	20.5972	19.8348				7	7	56.4	56.4	sp|P22061|PIMT_HUMAN	sp|P22061|PIMT_HUMAN	P22061			FALSE	FALSE	0
24.8231	25.1736	24.6874	24.0342	24.7444	23.1632				11	10	48	44.5	sp|P22087|FBRL_HUMAN	sp|P22087|FBRL_HUMAN	P22087			FALSE	FALSE	0
23.8683	23.7304	24.157	23.7695	23.2698	22.4325				14	3	47.9	17.1	sp|P22090|RS4Y1_HUMAN	sp|P22090|RS4Y1_HUMAN	P22090			FALSE	FALSE	0
24.617	25.0106	24.6022	20.7206	21.2021	21.3114				11	11	17.6	17.6	sp|P22102|PUR2_HUMAN	sp|P22102|PUR2_HUMAN	P22102			FALSE	FALSE	0
27.9197	28.3856	28.1913	25.9077	27.2003	26.3737				28	28	39.3	39.3	sp|P22314|UBA1_HUMAN	sp|P22314|UBA1_HUMAN	P22314			FALSE	FALSE	0
24.3508	23.3077	25.5752	24.5074	23.7949	24.5525				5	2	44.1	19.1	sp|P22392|NDKB_HUMAN;sp|O60361|NDK8_HUMAN	sp|P22392|NDKB_HUMAN;sp|O60361|NDK8_HUMAN	P22392			FALSE	FALSE	0
20.599	22.2396	20.8113	18.9407	21.4788	21.1896				4	4	12.2	12.2	sp|P22570|ADRO_HUMAN	sp|P22570|ADRO_HUMAN	P22570			FALSE	FALSE	0
26.4131	25.9707	27.6239	26.8758	27.3207	26.4884				19	19	59.8	59.8	sp|P22626|ROA2_HUMAN	sp|P22626|ROA2_HUMAN	P22626			FALSE	FALSE	0
25.4965	26.1713	25.1876	22.9363	24.4495	23.2398				12	5	36.5	22.5	sp|P22694|KAPCB_HUMAN	sp|P22694|KAPCB_HUMAN	P22694			FALSE	FALSE	0
26.9156	27.4157	26.7881	23.2027	26.4285	24.6979				16	16	45	45	sp|P22695|QCR2_HUMAN	sp|P22695|QCR2_HUMAN	P22695			FALSE	FALSE	0
24.2517	23.8844	23.6029	19.3011	25.7076	20.8938				5	5	19.1	19.1	sp|P22830|HEMH_HUMAN	sp|P22830|HEMH_HUMAN	P22830			FALSE	FALSE	0
21.7165	23.9776	25.3321	18.883	19.9131	19.8912				14	14	34.7	34.7	sp|P23141|EST1_HUMAN;sp|Q9UKY3|CES1P_HUMAN	sp|P23141|EST1_HUMAN	P23141		+	TRUE	FALSE	0
25.4012	25.6016	25.1807	21.1965	20.3877	22.6684				8	8	24.9	24.9	sp|P23219|PGH1_HUMAN	sp|P23219|PGH1_HUMAN	P23219			TRUE	FALSE	0
26.8182	26.6737	27.1579	24.6663	25.8777	24.5986				22	22	34.9	34.9	sp|P23246|SFPQ_HUMAN	sp|P23246|SFPQ_HUMAN	P23246			FALSE	FALSE	0
22.5254	23.2982	22.9556	19.2974	21.2635	18.5997				5	5	19.7	19.7	sp|Q9NRH3|TBG2_HUMAN;sp|P23258|TBG1_HUMAN	sp|Q9NRH3|TBG2_HUMAN;sp|P23258|TBG1_HUMAN	Q9NRH3			FALSE	FALSE	0
19.1553	23.5747	24.7993	24.8603	25.8172	25.6362				9	9	48.6	48.6	sp|P23284|PPIB_HUMAN	sp|P23284|PPIB_HUMAN	P23284			TRUE	FALSE	0
22.5596	22.7612	24.0038	22.1471	21.3445	20.422				6	6	14.9	14.9	sp|P23368|MAOM_HUMAN;sp|Q16798|MAON_HUMAN	sp|P23368|MAOM_HUMAN	P23368			FALSE	FALSE	0
22.2499	23.0858	23.9125	19.2701	18.8525	18.2989				4	4	12.7	12.7	sp|P23381|SYWC_HUMAN	sp|P23381|SYWC_HUMAN	P23381			FALSE	FALSE	0
28.8482	29.2031	28.7631	28.6	28.5765	28.1471				27	27	87.2	87.2	sp|P23396|RS3_HUMAN	sp|P23396|RS3_HUMAN	P23396			FALSE	FALSE	0
22.257	21.6764	21.7738	20.4528	20.4935	19.9792				2	2	2.4	2.4	sp|P23458|JAK1_HUMAN	sp|P23458|JAK1_HUMAN	P23458			FALSE	FALSE	0
26.2061	25.4224	25.6685	25.0931	24.8625	25.1195				10	10	27.8	27.8	sp|P23526|SAHH_HUMAN	sp|P23526|SAHH_HUMAN	P23526			FALSE	FALSE	0
29.4283	29.7487	30.724	30.2143	29.8773	30.1173				19	13	89.8	64.5	sp|P23528|COF1_HUMAN	sp|P23528|COF1_HUMAN	P23528		+	FALSE	FALSE	0
26.2426	26.0261	26.2051	24.1501	23.9702	22.864				21	21	41.5	41.5	sp|P23743|DGKA_HUMAN	sp|P23743|DGKA_HUMAN	P23743			FALSE	FALSE	0
25.2892	25.9209	25.3554	23.7846	23.1858	23.794				7	7	47.6	47.6	sp|P24534|EF1B_HUMAN	sp|P24534|EF1B_HUMAN	P24534			FALSE	FALSE	0
26.6168	26.5094	25.9438	26.0151	26.0124	24.8917				7	7	28.5	28.5	sp|P24539|AT5F1_HUMAN	sp|P24539|AT5F1_HUMAN	P24539			FALSE	FALSE	0
26.0983	26.1067	25.9195	24.0739	24.3349	23.013				14	14	31.1	31.1	sp|P24557|THAS_HUMAN	sp|P24557|THAS_HUMAN	P24557			FALSE	FALSE	0
24.2963	24.2822	23.7806	18.9018	22.1789	21.2887				7	7	39.9	39.9	sp|P24666|PPAC_HUMAN	sp|P24666|PPAC_HUMAN	P24666			FALSE	FALSE	0
24.2797	24.5537	23.3768	19.3598	22.9377	21.5775				4	4	7.5	7.5	sp|P24723|KPCL_HUMAN;sp|Q02156|KPCE_HUMAN	sp|P24723|KPCL_HUMAN	P24723			FALSE	FALSE	0
25.9025	26.1208	25.9872	21.3588	24.6499	20.2271				14	14	38.9	38.9	sp|P24752|THIL_HUMAN	sp|P24752|THIL_HUMAN	P24752			FALSE	FALSE	0
26.699	23.0777	27.5775	25.3331	20.2161	25.4571				12	5	66.3	33.1	sp|P24844|MYL9_HUMAN	sp|P24844|MYL9_HUMAN	P24844			FALSE	FALSE	0
23.264	23.2491	22.9548	20.7688	22.898	20.617				10	10	8.6	8.6	sp|P24928|RPB1_HUMAN	sp|P24928|RPB1_HUMAN	P24928			FALSE	FALSE	0
24.9261	25.0746	24.9478	22.8712	23.3631	20.7622				17	17	29.5	29.5	sp|P25098|ARBK1_HUMAN;sp|P35626|ARBK2_HUMAN	sp|P25098|ARBK1_HUMAN	P25098			FALSE	FALSE	0
22.9465	22.6799	23.5665	22.1646	20.1261	19.1495				9	9	14	14	sp|P25205|MCM3_HUMAN	sp|P25205|MCM3_HUMAN	P25205			FALSE	FALSE	0
23.4278	22.7312	23.3031	22.7423	22.6231	21.9694				5	5	29.6	29.6	sp|P25325|THTM_HUMAN	sp|P25325|THTM_HUMAN	P25325			FALSE	FALSE	0
25.853	26.4207	26.1976	21.9175	23.3584	25.5031				7	7	57.6	57.6	sp|P25398|RS12_HUMAN	sp|P25398|RS12_HUMAN	P25398			FALSE	FALSE	0
23.6541	22.9754	22.0565	21.3426	20.0816	19.828				7	7	26.2	26.2	sp|P25685|DNJB1_HUMAN	sp|P25685|DNJB1_HUMAN	P25685			FALSE	FALSE	0
29.8386	29.3827	29.1348	28.6204	28.7695	28.5932				34	34	61.5	61.5	sp|P25705|ATPA_HUMAN	sp|P25705|ATPA_HUMAN	P25705			FALSE	FALSE	0
26.5482	27.2048	29.3048	29.1048	28.567	28.6155				53	41	74.2	57.5	sp|P26038|MOES_HUMAN	sp|P26038|MOES_HUMAN	P26038		+	FALSE	FALSE	0
23.9629	23.2053	24.3051	23.6447	22.806	19.8003				6	6	23.4	23.4	sp|P26196|DDX6_HUMAN	sp|P26196|DDX6_HUMAN	P26196			FALSE	FALSE	0
25.852	25.2951	25.9587	26.0326	23.0608	24.6999				7	7	24.6	24.6	sp|P26373|RL13_HUMAN	sp|P26373|RL13_HUMAN	P26373			FALSE	FALSE	0
24.0637	24.0668	23.4998	19.5247	23.5513	20.2984				6	6	21.4	21.4	sp|P26440|IVD_HUMAN	sp|P26440|IVD_HUMAN	P26440			FALSE	FALSE	0
24.701	24.8705	24.7179	25.754	25.6996	25.8285				6	6	39.6	39.6	sp|P26447|S10A4_HUMAN	sp|P26447|S10A4_HUMAN	P26447		+	FALSE	FALSE	0
25.7587	24.9426	26.3788	24.8034	23.8349	24.5278				13	9	32.8	29	sp|P26599|PTBP1_HUMAN	sp|P26599|PTBP1_HUMAN	P26599			FALSE	FALSE	0
22.4741	24.5901	23.2438	19.7619	19.6087	19.4695				10	10	18.7	18.7	sp|P26639|SYTC_HUMAN	sp|P26639|SYTC_HUMAN	P26639			FALSE	FALSE	0
26.8803	27.4525	26.9257	25.0929	25.8683	24.6898				29	29	31.1	31.1	sp|P26640|SYVC_HUMAN	sp|P26640|SYVC_HUMAN	P26640			FALSE	FALSE	0
27.6897	27.9244	27.799	26.4052	26.9874	26.3237				22	22	57	57	sp|P26641|EF1G_HUMAN	sp|P26641|EF1G_HUMAN	P26641			FALSE	FALSE	0
25.9435	26.3608	25.8013	25.7988	25.3073	25.0405				15	10	47.3	33.5	sp|P27348|1433T_HUMAN	sp|P27348|1433T_HUMAN	P27348			FALSE	FALSE	0
23.3762	21.6386	22.7245	20.727	18.8514	19.9975				5	3	19.8	14.2	sp|P27361|MK03_HUMAN	sp|P27361|MK03_HUMAN	P27361			FALSE	FALSE	0
18.6751	18.4924	19.083	18.108	21.2152	20.073				1	1	2.4	2.4	sp|P27448|MARK3_HUMAN	sp|P27448|MARK3_HUMAN	P27448			FALSE	FALSE	0
23.6001	22.9637	22.5428	20.1214	18.8243	20.8423				4	4	76.8	76.8	sp|P27449|VATL_HUMAN	sp|P27449|VATL_HUMAN	P27449			FALSE	FALSE	0
26.6137	26.2125	26.808	25.6344	25.2365	25.0158				11	11	47.2	47.2	sp|P27635|RL10_HUMAN;sp|Q96L21|RL10L_HUMAN	sp|P27635|RL10_HUMAN;sp|Q96L21|RL10L_HUMAN	P27635			FALSE	FALSE	0
25.1666	25.5038	25.4951	26.5923	26.4177	26.908				16	16	34.9	34.9	sp|P27694|RFA1_HUMAN	sp|P27694|RFA1_HUMAN	P27694			FALSE	FALSE	0
26.1066	26.1739	25.7781	24.9474	25.9696	24.2686				15	15	65.7	65.7	sp|P27695|APEX1_HUMAN	sp|P27695|APEX1_HUMAN	P27695			FALSE	FALSE	0
23.4981	23.8603	22.9708	21.1648	21.6438	21.0228				2	2	7.3	7.3	sp|P27707|DCK_HUMAN	sp|P27707|DCK_HUMAN	P27707			FALSE	FALSE	0
25.6902	25.8424	25.3705	20.4151	23.1059	23.1558				18	18	12.1	12.1	sp|P27708|PYR1_HUMAN	sp|P27708|PYR1_HUMAN	P27708			FALSE	FALSE	0
22.5005	24.5131	26.1132	24.5414	24.8791	24.8749				14	14	47	47	sp|P27797|CALR_HUMAN	sp|P27797|CALR_HUMAN	P27797		+	TRUE	FALSE	0
25.5997	26.4945	25.9406	25.8703	26.6241	26.1811				15	15	25.8	25.8	sp|P27824|CALX_HUMAN	sp|P27824|CALX_HUMAN	P27824			FALSE	FALSE	0
23.2098	23.034	23.5122	20.4492	19.0064	20.0227				6	6	10.1	10.1	sp|P27986|P85A_HUMAN	sp|P27986|P85A_HUMAN	P27986			FALSE	FALSE	0
21.0121	21.2311	23.2382	20.832	21.0944	18.6639				4	4	22.1	22.1	sp|P28062|PSB8_HUMAN	sp|P28062|PSB8_HUMAN	P28062			FALSE	FALSE	0
23.7371	24.2096	24.9707	24.8662	24.7663	24.1715				5	5	30.3	30.3	sp|P28066|PSA5_HUMAN	sp|P28066|PSA5_HUMAN	P28066			FALSE	FALSE	0
22.5026	22.4818	23.0146	20.5255	22.5257	19.9859				3	3	16.7	16.7	sp|P28070|PSB4_HUMAN	sp|P28070|PSB4_HUMAN	P28070			FALSE	FALSE	0
21.8852	21.72	21.3453	21.9226	19.4545	20.3966				3	1	15.1	7.8	sp|P28161|GSTM2_HUMAN	sp|P28161|GSTM2_HUMAN	P28161			FALSE	FALSE	0
25.8297	25.8929	24.6508	22.2141	20.0492	18.9134				12	12	23.2	23.2	sp|P28331|NDUS1_HUMAN	sp|P28331|NDUS1_HUMAN	P28331			FALSE	FALSE	0
23.5958	23.3675	24.8862	21.1084	21.655	19.2765				8	6	35.8	30	sp|P28482|MK01_HUMAN	sp|P28482|MK01_HUMAN	P28482			FALSE	FALSE	0
26.1878	27.4393	26.8198	29.3408	29.8131	30.2751				15	15	34.1	34.1	sp|P28799|GRN_HUMAN	sp|P28799|GRN_HUMAN	P28799		+	TRUE	FALSE	0
25.5975	26.1359	25.4847	21.9682	25.3897	22.4514				18	18	47.6	47.6	sp|P28838|AMPL_HUMAN	sp|P28838|AMPL_HUMAN	P28838			FALSE	FALSE	0
24.0088	23.6926	24.2641	19.384	20.1363	23.9397				4	4	5.4	5.4	sp|P29144|TPP2_HUMAN	sp|P29144|TPP2_HUMAN	P29144			FALSE	FALSE	0
27.8659	28.4222	28.1553	25.8616	27.8609	25.3379				29	29	60.3	60.3	sp|P29350|PTN6_HUMAN	sp|P29350|PTN6_HUMAN	P29350			FALSE	FALSE	0
23.784	25.5772	28.2814	27.099	26.7603	27.2657				27	27	63.6	63.6	sp|P29401|TKT_HUMAN	sp|P29401|TKT_HUMAN	P29401			FALSE	FALSE	0
25.5507	25.5972	25.7736	23.4871	25.0576	24.7607				15	14	44.6	42.3	sp|P29466|CASP1_HUMAN	sp|P29466|CASP1_HUMAN	P29466			FALSE	FALSE	0
23.7665	23.5909	23.2225	19.4944	19.5875	20.823				3	3	4.1	4.1	sp|P29590|PML_HUMAN	sp|P29590|PML_HUMAN	P29590			FALSE	FALSE	0
26.6947	26.1229	27.0021	23.3945	24.762	25.3502				9	9	39.1	39.1	sp|P29692|EF1D_HUMAN	sp|P29692|EF1D_HUMAN	P29692			FALSE	FALSE	0
24.263	24.5138	24.0299	19.8642	19.6626	19.9743				6	6	11.4	11.4	sp|P29728|OAS2_HUMAN	sp|P29728|OAS2_HUMAN	P29728			FALSE	FALSE	0
22.4772	23.8414	23.4025	19.4836	21.6358	19.8422				8	8	19.4	19.4	sp|P30038|AL4A1_HUMAN	sp|P30038|AL4A1_HUMAN	P30038			FALSE	FALSE	0
24.7293	26.0472	27.1605	24.7035	26.003	24.425				18	18	82.1	82.1	sp|P30041|PRDX6_HUMAN	sp|P30041|PRDX6_HUMAN	P30041		+	FALSE	FALSE	0
24.638	25.7774	25.6103	22.6535	24.3551	22.6628				6	6	47.1	47.1	sp|P30043|BLVRB_HUMAN	sp|P30043|BLVRB_HUMAN	P30043			FALSE	FALSE	0
24.8454	25.6875	26.4229	23.8165	24.6869	23.5433				9	9	56.1	56.1	sp|P30044|PRDX5_HUMAN	sp|P30044|PRDX5_HUMAN	P30044		+	FALSE	FALSE	0
24.6452	25.0001	25.1686	25.4675	25.4107	18.972				6	6	32.4	32.4	sp|P30048|PRDX3_HUMAN	sp|P30048|PRDX3_HUMAN	P30048			FALSE	FALSE	0
23.8927	23.3153	23.0342	24.1791	24.1843	19.843				2	2	13.7	13.7	sp|P30049|ATPD_HUMAN	sp|P30049|ATPD_HUMAN	P30049			FALSE	FALSE	0
27.6351	27.8549	27.2409	26.9952	26.7824	26.8221				9	9	63.6	63.6	sp|P30050|RL12_HUMAN	sp|P30050|RL12_HUMAN	P30050			FALSE	FALSE	0
24.9308	24.5053	24.9096	19.9207	19.7059	19.8592				7	7	34.1	34.1	sp|P30084|ECHM_HUMAN	sp|P30084|ECHM_HUMAN	P30084			FALSE	FALSE	0
22.0023	23.0735	23.2644	19.3671	20.4238	19.9427				7	7	40.3	40.3	sp|P30085|KCY_HUMAN	sp|P30085|KCY_HUMAN	P30085			FALSE	FALSE	0
21.3498	21.4045	26.4952	23.7107	23.2822	25.0716				7	7	65.8	65.8	sp|P30086|PEBP1_HUMAN	sp|P30086|PEBP1_HUMAN	P30086			FALSE	FALSE	0
27.946	28.7264	28.6306	27.792	28.0089	27.7502				30	30	65.1	65.1	sp|P30101|PDIA3_HUMAN	sp|P30101|PDIA3_HUMAN	P30101		+	FALSE	FALSE	0
26.5289	26.5747	27.2348	25.2093	25.3055	24.7508				17	17	34.5	34.5	sp|P30153|2AAA_HUMAN;sp|P30154|2AAB_HUMAN	sp|P30153|2AAA_HUMAN	P30153			FALSE	FALSE	0
23.0376	22.5804	23.0291	18.6272	19.985	21.0421				8	8	25.4	25.4	sp|P30419|NMT1_HUMAN;sp|O60551|NMT2_HUMAN	sp|P30419|NMT1_HUMAN	P30419			FALSE	FALSE	0
22.1659	21.5184	22.1727	18.959	20.3854	20.1161				4	2	19.1	11	sp|P30511|HLAF_HUMAN	sp|P30511|HLAF_HUMAN	P30511		+	TRUE	FALSE	0
23.5624	23.3384	23.7878	21.4075	20.0361	18.796				7	7	32.9	32.9	sp|P30519|HMOX2_HUMAN	sp|P30519|HMOX2_HUMAN	P30519			FALSE	FALSE	0
25.9751	26.4	26.6092	25.2958	25.307	25.125				4	4	42	42	sp|P30536|TSPO_HUMAN	sp|P30536|TSPO_HUMAN	P30536			FALSE	FALSE	0
23.1152	24.0073	23.203	23.6892	22.781	23.0281				4	4	21.2	21.2	sp|P30626|SORCN_HUMAN	sp|P30626|SORCN_HUMAN	P30626			FALSE	FALSE	0
23.769	23.035	23.7158	19.8026	20.0975	20.6289				8	8	10.6	10.6	sp|P30876|RPB2_HUMAN	sp|P30876|RPB2_HUMAN	P30876			FALSE	FALSE	0
26.2628	25.6355	26.2214	23.1356	24.0537	22.8242				15	15	33.7	33.7	sp|P31040|SDHA_HUMAN	sp|P31040|SDHA_HUMAN	P31040			FALSE	FALSE	0
30.8353	30.7863	30.6978	29.514	29.4926	29.4582				35	35	62	62	sp|P31146|COR1A_HUMAN	sp|P31146|COR1A_HUMAN	P31146			FALSE	FALSE	0
21.0117	21.1132	21.7073	19.7681	19.7627	19.1249				9	3	24.4	9.2	sp|P31150|GDIA_HUMAN	sp|P31150|GDIA_HUMAN	P31150			FALSE	FALSE	0
23.9292	24.0296	23.7595	19.3518	20.3924	18.7949				8	5	28.2	18.4	sp|P31323|KAP3_HUMAN	sp|P31323|KAP3_HUMAN	P31323			FALSE	FALSE	0
24.6142	24.6209	24.4337	19.8357	24.2574	20.497				9	9	31.7	31.7	sp|P31689|DNJA1_HUMAN	sp|P31689|DNJA1_HUMAN	P31689			FALSE	FALSE	0
26.5359	27.0659	26.4211	24.6404	25.8528	23.8024				18	17	48.8	47.3	sp|P31930|QCR1_HUMAN	sp|P31930|QCR1_HUMAN	P31930			FALSE	FALSE	0
26.9347	27.5126	27.4737	25.1051	25.7853	25.7219				30	30	63.2	63.2	sp|P31939|PUR9_HUMAN	sp|P31939|PUR9_HUMAN	P31939			FALSE	FALSE	0
26.3958	23.7868	24.6749	21.3637	20.4625	21.2143				7	7	31.5	31.5	sp|P31942|HNRH3_HUMAN	sp|P31942|HNRH3_HUMAN	P31942			FALSE	FALSE	0
27.8788	27.252	27.9275	27.9171	26.0911	26.5354				12	7	37	20.7	sp|P31943|HNRH1_HUMAN	sp|P31943|HNRH1_HUMAN	P31943			FALSE	FALSE	0
25.0554	25.8797	27.493	26.8731	26.5098	26.6707				17	10	61.4	43.9	sp|P31946|1433B_HUMAN	sp|P31946|1433B_HUMAN	P31946			FALSE	FALSE	0
25.4035	25.384	25.9731	25.4492	25.0758	25.0207				4	1	13.3	3.2	sp|P31947|1433S_HUMAN	sp|P31947|1433S_HUMAN	P31947		+	FALSE	FALSE	0
21.5266	19.8488	24.5793	20.2616	20.3576	19.0881				8	8	21.4	21.4	sp|P31948|STIP1_HUMAN	sp|P31948|STIP1_HUMAN	P31948			FALSE	FALSE	0
22.9846	24.99	24.8799	24.4736	25.3701	24.4417				6	6	45.7	45.7	sp|P31949|S10AB_HUMAN	sp|P31949|S10AB_HUMAN	P31949		+	FALSE	FALSE	0
23.5901	22.817	25.1366	23.3635	23.4507	23.9034				9	8	37.9	32.3	sp|P32119|PRDX2_HUMAN	sp|P32119|PRDX2_HUMAN	P32119			FALSE	FALSE	0
23.8531	24.1707	23.6161	19.278	22.2057	19.4765				5	5	15.2	15.2	sp|P32121|ARRB2_HUMAN	sp|P32121|ARRB2_HUMAN	P32121			FALSE	FALSE	0
23.8773	24.2271	24.4179	19.5608	22.7724	22.4827				6	3	12.4	6.9	sp|P32456|GBP2_HUMAN	sp|P32456|GBP2_HUMAN	P32456			FALSE	FALSE	0
26.621	26.7596	27.4331	27.2444	26.8976	27.2572				15	15	72.9	72.9	sp|P32969|RL9_HUMAN	sp|P32969|RL9_HUMAN	P32969			FALSE	FALSE	0
24.137	25.7095	23.8562	20.1648	19.5341	20.6088				11	11	22.6	22.6	sp|P33121|ACSL1_HUMAN	sp|P33121|ACSL1_HUMAN	P33121			FALSE	FALSE	0
24.6564	25.3629	24.1753	19.5459	20.48	19.2303				16	16	19.3	19.3	sp|P33176|KINH_HUMAN;sp|O60282|KIF5C_HUMAN;sp|Q12840|KIF5A_HUMAN	sp|P33176|KINH_HUMAN	P33176			FALSE	FALSE	0
27.8718	25.4645	27.8549	26.0428	25.3074	25.6047				15	15	68.7	68.7	sp|P33241|LSP1_HUMAN	sp|P33241|LSP1_HUMAN	P33241			FALSE	FALSE	0
22.7686	22.5362	22.3097	23.7774	20.9377	19.6647				2	2	4.6	4.6	sp|P33897|ABCD1_HUMAN	sp|P33897|ABCD1_HUMAN	P33897			TRUE	FALSE	0
22.5984	22.2095	21.3269	19.6874	21.4215	21.5049				5	5	9.8	9.8	sp|P33992|MCM5_HUMAN	sp|P33992|MCM5_HUMAN	P33992			FALSE	FALSE	0
23.0349	23.2367	23.9357	20.5756	21.3426	21.3924				7	7	15.9	15.9	sp|P33993|MCM7_HUMAN	sp|P33993|MCM7_HUMAN	P33993			FALSE	FALSE	0
24.3274	24.1779	24.4295	19.0241	19.3646	20.4551				6	6	14.9	14.9	sp|P34897|GLYM_HUMAN	sp|P34897|GLYM_HUMAN	P34897			FALSE	FALSE	0
19.8038	19.3528	20.1548	25.6306	25.3231	26.0112				1	1	4.3	4.3	sp|P35030|TRY3_HUMAN	sp|P35030|TRY3_HUMAN	P35030		+	FALSE	FALSE	0
22.1866	22.3505	21.3556	19.0169	20.607	18.7353				2	2	11.9	11.9	sp|P35236|PTN7_HUMAN	sp|P35236|PTN7_HUMAN	P35236			FALSE	FALSE	0
22.8795	22.5188	23.461	19.749	20.0862	22.8736				5	5	19.1	19.1	sp|P35237|SPB6_HUMAN	sp|P35237|SPB6_HUMAN	P35237		+	FALSE	FALSE	0
23.3151	23.6165	24.4069	23.9477	24.7154	24.996				4	4	43.8	43.8	sp|P35244|RFA3_HUMAN	sp|P35244|RFA3_HUMAN	P35244			FALSE	FALSE	0
20.1098	20.1531	19.5543	20.3442	20.6229	20.1341				1	1	1.1	1.1	sp|P35251|RFC1_HUMAN	sp|P35251|RFC1_HUMAN	P35251			FALSE	FALSE	0
26.5774	26.2164	26.5747	25.7754	25.3537	26.3933				6	6	60.9	60.9	sp|P35268|RL22_HUMAN	sp|P35268|RL22_HUMAN	P35268			FALSE	FALSE	0
35.9396	34.3128	35.4281	32.2187	32.3996	33.2433				290	258	82.8	76.3	sp|P35579|MYH9_HUMAN;sp|P35749|MYH11_HUMAN;REV__sp|Q9UKV3|ACINU_HUMAN;sp|P12883|MYH7_HUMAN;sp|P13535|MYH8_HUMAN;sp|Q9UKX3|MYH13_HUMAN;sp|Q9Y623|MYH4_HUMAN;sp|P13533|MYH6_HUMAN;sp|P12882|MYH1_HUMAN;sp|P11055|MYH3_HUMAN;sp|Q9UKX2|MYH2_HUMAN	sp|P35579|MYH9_HUMAN	P35579			FALSE	FALSE	0
21.2941	20.5197	20.8737	21.8721	21.8924	22.4535				31	3	13.3	2.4	sp|P35580|MYH10_HUMAN	sp|P35580|MYH10_HUMAN	P35580			FALSE	FALSE	0
25.7184	26.2217	25.4355	24.4526	24.4495	22.7597				17	17	27.3	27.3	sp|P35606|COPB2_HUMAN	sp|P35606|COPB2_HUMAN	P35606			FALSE	FALSE	0
21.6245	21.0155	20.7131	19.4078	19.8333	19.4588				2	2	5.8	5.8	sp|P35610|SOAT1_HUMAN	sp|P35610|SOAT1_HUMAN	P35610			FALSE	FALSE	0
23.4501	23.6642	23.7548	20.0664	19.5596	19.2154				4	4	7.9	7.9	sp|P35611|ADDA_HUMAN	sp|P35611|ADDA_HUMAN	P35611			FALSE	FALSE	0
23.2105	22.6218	24.4931	21.7059	24.4228	24.7099				4	3	10.8	10.8	sp|P35637|FUS_HUMAN	sp|P35637|FUS_HUMAN	P35637			FALSE	FALSE	0
22.0008	22.9844	23.4077	20.9925	19.1791	19.6557				5	5	43.4	43.4	sp|P35754|GLRX1_HUMAN	sp|P35754|GLRX1_HUMAN	P35754			FALSE	FALSE	0
23.25	23.4611	22.4669	22.1588	22.5785	21.3551				4	4	15.4	15.4	sp|P35914|HMGCL_HUMAN	sp|P35914|HMGCL_HUMAN	P35914			FALSE	FALSE	0
25.9769	26	25.5606	22.2884	24.1563	22.8067				20	20	54.7	54.7	sp|P35998|PRS7_HUMAN	sp|P35998|PRS7_HUMAN	P35998			FALSE	FALSE	0
22.8203	23.1238	22.3752	19.7019	19.941	19.8643				9	4	34	20.2	sp|P36507|MP2K2_HUMAN	sp|P36507|MP2K2_HUMAN	P36507			FALSE	FALSE	0
26.7223	26.7432	25.8736	25.5823	25.8812	22.6133				10	10	34.6	34.6	sp|P36542|ATPG_HUMAN	sp|P36542|ATPG_HUMAN	P36542			FALSE	FALSE	0
24.8949	24.5393	24.7382	20.0509	19.5947	18.6776				5	5	24.3	24.3	sp|P36543|VATE1_HUMAN	sp|P36543|VATE1_HUMAN	P36543			FALSE	FALSE	0
26.9048	25.865	26.8151	25.7754	24.9101	23.8284				15	15	36.5	36.5	sp|P36578|RL4_HUMAN	sp|P36578|RL4_HUMAN	P36578			FALSE	FALSE	0
25.0713	25.3059	24.4129	18.8049	25.2489	19.3328				11	11	16.6	16.6	sp|P36776|LONM_HUMAN	sp|P36776|LONM_HUMAN	P36776			FALSE	FALSE	0
22.835	24.4354	24.8487	20.2495	23.6629	20.8792				9	9	20.6	20.6	sp|P36871|PGM1_HUMAN	sp|P36871|PGM1_HUMAN	P36871			FALSE	FALSE	0
23.0353	23.3395	23.1157	18.6839	22.3062	18.7208				13	2	41.5	7.4	sp|P36873|PP1G_HUMAN	sp|P36873|PP1G_HUMAN	P36873			FALSE	FALSE	0
20.7227	20.2024	18.8609	28.6504	21.6586	20.4977				11	11	27.4	27.4	sp|P36957|ODO2_HUMAN	sp|P36957|ODO2_HUMAN	P36957			FALSE	FALSE	0
24.7489	25.6339	24.9994	23.5658	23.6293	23.36				7	7	42.1	42.1	sp|P36969|GPX4_HUMAN	sp|P36969|GPX4_HUMAN	P36969			FALSE	FALSE	0
25.9906	26.0264	26.5611	25.7251	24.2383	24.9847				7	7	64.7	64.7	sp|P37108|SRP14_HUMAN	sp|P37108|SRP14_HUMAN	P37108			FALSE	FALSE	0
27.0784	26.4714	27.979	27.6695	27.2047	26.828				16	16	79.4	79.4	sp|P37802|TAGL2_HUMAN;sp|Q9UI15|TAGL3_HUMAN	sp|P37802|TAGL2_HUMAN	P37802			FALSE	FALSE	0
26.4762	27.4587	27.529	26.8634	27.2122	26.8291				16	16	42.1	42.1	sp|P37837|TALDO_HUMAN	sp|P37837|TALDO_HUMAN	P37837			FALSE	FALSE	0
26.831	26.3788	26.4408	24.6683	23.296	23.5927				14	14	55.7	55.7	sp|P38117|ETFB_HUMAN	sp|P38117|ETFB_HUMAN	P38117			FALSE	FALSE	0
26.8904	26.5856	26.7719	24.226	25.8687	24.6588				18	18	46.7	46.7	sp|P38606|VATA_HUMAN	sp|P38606|VATA_HUMAN	P38606			FALSE	FALSE	0
26.3676	26.2824	26.5905	27.0345	25.4537	25.5953				24	23	43.4	42.4	sp|P38646|GRP75_HUMAN	sp|P38646|GRP75_HUMAN	P38646			FALSE	FALSE	0
27.7227	28.1641	27.6357	27.247	27.3694	26.9243				22	19	48.7	42.6	sp|P38919|IF4A3_HUMAN	sp|P38919|IF4A3_HUMAN	P38919			FALSE	FALSE	0
26.0719	26.4673	24.8275	24.9171	25.4631	22.8208				8	8	44.8	44.8	sp|P39019|RS19_HUMAN	sp|P39019|RS19_HUMAN	P39019			FALSE	FALSE	0
26.7574	26.4309	27.2776	27.0784	26.0209	26.2967				18	18	39.5	39.5	sp|P39023|RL3_HUMAN;sp|Q92901|RL3L_HUMAN	sp|P39023|RL3_HUMAN	P39023			FALSE	FALSE	0
25.8765	26.163	26.0746	24.8806	26.7069	24.3808				13	13	42.1	42.1	sp|P39656|OST48_HUMAN	sp|P39656|OST48_HUMAN	P39656			FALSE	FALSE	0
21.6309	23.0334	22.4391	22.5549	22.8042	23.1356				6	6	22.5	22.5	sp|P39687|AN32A_HUMAN;sp|O43423|AN32C_HUMAN	sp|P39687|AN32A_HUMAN	P39687			FALSE	FALSE	0
25.2666	25.0668	24.5048	21.4817	22.915	21.0176				11	11	46.1	46.1	sp|P39748|FEN1_HUMAN	sp|P39748|FEN1_HUMAN	P39748			FALSE	FALSE	0
23.5173	24.4131	25.7324	22.5765	23.9768	23.7913				8	8	35.3	35.3	sp|P40121|CAPG_HUMAN	sp|P40121|CAPG_HUMAN	P40121		+	FALSE	FALSE	0
26.0201	25.9613	26.3245	23.3301	23.317	23.6126				13	13	33.3	33.3	sp|P40227|TCPZ_HUMAN;sp|Q92526|TCPW_HUMAN	sp|P40227|TCPZ_HUMAN	P40227			FALSE	FALSE	0
19.7297	20.9715	21.9909	19.5947	21.2648	21.2151				4	4	22.7	22.7	sp|P40306|PSB10_HUMAN	sp|P40306|PSB10_HUMAN	P40306			FALSE	FALSE	0
25.6791	25.1184	25.3105	25.4373	24.2658	24.4682				7	7	31.5	31.5	sp|P40429|RL13A_HUMAN;sp|Q6NVV1|R13P3_HUMAN	sp|P40429|RL13A_HUMAN;sp|Q6NVV1|R13P3_HUMAN	P40429			FALSE	FALSE	0
21.7052	24.0014	23.4529	20.4469	23.0712	20.4018				4	4	35.9	35.9	sp|P40616|ARL1_HUMAN	sp|P40616|ARL1_HUMAN	P40616			FALSE	FALSE	0
26.166	26.0361	26.0488	23.8784	25.2405	24.2772				20	20	38.2	38.2	sp|P40763|STAT3_HUMAN	sp|P40763|STAT3_HUMAN	P40763			FALSE	FALSE	0
21.2948	25.0727	27.6399	27.0588	26.2949	25.9406				16	16	57.7	57.7	sp|P40926|MDHM_HUMAN	sp|P40926|MDHM_HUMAN	P40926			FALSE	FALSE	0
22.3628	22.3595	21.6404	20.3836	19.9571	20.4777				2	2	7.9	7.9	sp|P40938|RFC3_HUMAN	sp|P40938|RFC3_HUMAN	P40938			FALSE	FALSE	0
27.8568	28.1469	27.741	27.0871	27.3053	25.9581				32	32	51.5	51.5	sp|P40939|ECHA_HUMAN	sp|P40939|ECHA_HUMAN	P40939			FALSE	FALSE	0
24.9919	24.6568	24.8739	19.3905	19.4204	19.339				6	6	21.6	21.6	sp|P41091|IF2G_HUMAN;sp|Q2VIR3|IF2GL_HUMAN	sp|P41091|IF2G_HUMAN;sp|Q2VIR3|IF2GL_HUMAN	P41091			FALSE	FALSE	0
25.6766	26.3813	25.7826	25.6682	27.1326	26.3761				14	14	37.6	37.6	sp|P41218|MNDA_HUMAN	sp|P41218|MNDA_HUMAN	P41218			FALSE	FALSE	0
26.103	26.4927	26.0273	22.6919	25.8973	23.3248				14	14	19.9	19.9	sp|P41226|UBA7_HUMAN	sp|P41226|UBA7_HUMAN	P41226			FALSE	FALSE	0
27.4356	27.8518	27.3845	26.6745	26.8424	26.8628				26	26	71.3	71.3	sp|P41240|CSK_HUMAN;sp|P42679|MATK_HUMAN	sp|P41240|CSK_HUMAN	P41240			FALSE	FALSE	0
22.6789	23.524	20.6468	21.4761	22.058	20.8672				8	8	9.7	9.7	sp|P41250|GARS_HUMAN	sp|P41250|GARS_HUMAN	P41250			FALSE	FALSE	0
23.7316	25.0346	23.9441	20.3272	23.3717	22.6581				10	10	11.3	11.3	sp|P41252|SYIC_HUMAN	sp|P41252|SYIC_HUMAN	P41252			FALSE	FALSE	0
23.5112	24.3165	23.8346	23.1878	20.1713	19.3635				12	4	21.2	9.1	sp|P42166|LAP2A_HUMAN	sp|P42166|LAP2A_HUMAN	P42166			FALSE	FALSE	0
27.3124	27.6162	27.3203	23.4121	26.2218	25.2027				36	36	49.5	49.5	sp|P42224|STAT1_HUMAN	sp|P42224|STAT1_HUMAN	P42224			FALSE	FALSE	0
26.2331	26.0026	26.0772	24.6353	24.832	24.2259				18	5	25.9	8.2	sp|P42229|STA5A_HUMAN	sp|P42229|STA5A_HUMAN	P42229			FALSE	FALSE	0
21.0604	20.5409	20.3308	20.9787	18.5653	20.0717				1	1	2.1	2.1	sp|P42285|MTREX_HUMAN	sp|P42285|MTREX_HUMAN	P42285			FALSE	FALSE	0
25.3718	25.104	25.2317	23.379	23.9207	23.7572				13	13	27.1	27.1	sp|P42331|RHG25_HUMAN	sp|P42331|RHG25_HUMAN	P42331			FALSE	FALSE	0
21.4204	20.3782	20.6291	19.6566	19.5861	19.9235				1	1	1.4	1.4	sp|P42338|PK3CB_HUMAN	sp|P42338|PK3CB_HUMAN	P42338			FALSE	FALSE	0
21.5887	22.1141	22.3086	19.8934	20.0126	18.639				2	2	1.4	1.4	sp|P42345|MTOR_HUMAN	sp|P42345|MTOR_HUMAN	P42345			FALSE	FALSE	0
26.4445	26.0879	26.4642	25.0637	25.4349	25.0677				6	3	41.7	15.5	sp|P42677|RS27_HUMAN	sp|P42677|RS27_HUMAN	P42677			FALSE	FALSE	0
26.3703	26.5969	26.1929	26.9155	26.1158	25.8431				29	29	27.2	27.2	sp|P42704|LPPRC_HUMAN	sp|P42704|LPPRC_HUMAN	P42704			FALSE	FALSE	0
24.3042	24.2681	25.0417	22.1011	23.1726	23.7481				4	4	22.8	22.8	sp|P42766|RL35_HUMAN	sp|P42766|RL35_HUMAN	P42766			FALSE	FALSE	0
23.9703	23.0825	24.4408	19.7227	21.1774	23.1495				6	6	24.1	24.1	sp|P42768|WASP_HUMAN	sp|P42768|WASP_HUMAN	P42768			FALSE	FALSE	0
21.0055	20.7084	21.5356	19.9475	21.545	21.3229				3	3	9.1	9.1	sp|P42785|PCP_HUMAN	sp|P42785|PCP_HUMAN	P42785			TRUE	FALSE	0
22.3169	21.918	22.7676	19.703	20.5698	23.7039				3	3	12.9	12.9	sp|P43034|LIS1_HUMAN	sp|P43034|LIS1_HUMAN	P43034			FALSE	FALSE	0
21.7721	21.7909	21.9946	20.0665	19.9462	21.242				3	3	6.5	6.5	sp|P43155|CACP_HUMAN	sp|P43155|CACP_HUMAN	P43155			FALSE	FALSE	0
25.6775	26.3579	25.9387	22.2343	25.3491	19.05				14	14	19	19	sp|P43243|MATR3_HUMAN	sp|P43243|MATR3_HUMAN	P43243			FALSE	FALSE	0
22.3426	22.3511	22.1379	19.5521	21.1312	21.8976				3	3	7.5	7.5	sp|P43250|GRK6_HUMAN;sp|P32298|GRK4_HUMAN;sp|P34947|GRK5_HUMAN	sp|P43250|GRK6_HUMAN	P43250			FALSE	FALSE	0
22.7672	21.962	22.9076	23.1937	19.1571	23.3196				4	4	7.6	7.6	sp|P43304|GPDM_HUMAN	sp|P43304|GPDM_HUMAN	P43304			FALSE	FALSE	0
23.3291	24.2072	23.7716	24.9514	24.0174	19.6887				4	4	21	21	sp|P43307|SSRA_HUMAN	sp|P43307|SSRA_HUMAN	P43307			TRUE	FALSE	0
19.6577	23.6976	22.774	19.0765	21.5926	18.9019				5	4	12.4	9.8	sp|P43353|AL3B1_HUMAN;sp|P48448|AL3B2_HUMAN	sp|P43353|AL3B1_HUMAN	P43353			FALSE	FALSE	0
25.5046	25.6368	25.5387	23.2167	20.0113	21.2438				18	17	41.5	40.2	sp|P43403|ZAP70_HUMAN;sp|Q8NFD2|ANKK1_HUMAN	sp|P43403|ZAP70_HUMAN	P43403			FALSE	FALSE	0
27.1673	28.0341	27.2525	25.2127	26.8796	25.0501				28	27	64.3	63	sp|P43405|KSYK_HUMAN	sp|P43405|KSYK_HUMAN	P43405			FALSE	FALSE	0
24.2595	23.9512	25.0316	20.0798	22.6202	22.3109				5	5	32.8	32.8	sp|P43487|RANG_HUMAN	sp|P43487|RANG_HUMAN	P43487			FALSE	FALSE	0
22.4236	23.5871	22.5557	19.4092	19.6387	18.1633				4	4	15.1	15.1	sp|P43490|NAMPT_HUMAN	sp|P43490|NAMPT_HUMAN	P43490			FALSE	FALSE	0
25.8384	26.17	26.1484	21.7445	23.532	19.7852				14	14	51	51	sp|P43686|PRS6B_HUMAN	sp|P43686|PRS6B_HUMAN	P43686			FALSE	FALSE	0
22.207	22.3054	22.2926	18.9431	20.2759	21.8488				4	4	23.7	23.7	sp|P43897|EFTS_HUMAN	sp|P43897|EFTS_HUMAN	P43897			FALSE	FALSE	0
27.2498	26.9429	26.9954	27.2292	27.8952	28.0212				14	14	63.6	63.6	sp|P45880|VDAC2_HUMAN	sp|P45880|VDAC2_HUMAN	P45880			FALSE	FALSE	0
24.1649	23.7869	23.5769	19.1639	20.4	20.2559				6	6	22	22	sp|P45954|ACDSB_HUMAN	sp|P45954|ACDSB_HUMAN	P45954			FALSE	FALSE	0
23.15	25.2861	24.9363	20.7836	21.4447	22.077				10	10	18.8	18.8	sp|P45974|UBP5_HUMAN	sp|P45974|UBP5_HUMAN	P45974			FALSE	FALSE	0
21.7901	22.1671	22.4582	20.7504	20.0907	19.4999				1	1	5.5	5.5	sp|P45985|MP2K4_HUMAN	sp|P45985|MP2K4_HUMAN	P45985			FALSE	FALSE	0
22.0974	22.046	21.8004	20.812	21.066	20.3522				1	1	1.5	1.5	sp|P46019|KPB2_HUMAN	sp|P46019|KPB2_HUMAN	P46019			FALSE	FALSE	0
22.4092	22.5907	23.013	19.6334	20.2146	20.7402				5	5	12.6	12.6	sp|P46060|RAGP1_HUMAN	sp|P46060|RAGP1_HUMAN	P46060			FALSE	FALSE	0
26.1568	26.3208	26.0544	25.2767	26.1418	22.1598				15	15	37.3	37.3	sp|P46063|RECQ1_HUMAN	sp|P46063|RECQ1_HUMAN	P46063			FALSE	FALSE	0
25.8708	26.0573	25.1522	22.5348	24.3421	20.48				15	15	26.6	26.6	sp|P46459|NSF_HUMAN	sp|P46459|NSF_HUMAN	P46459			FALSE	FALSE	0
24.8348	25.0684	25.0801	23.5812	23.9704	23.3244				8	8	27.4	27.4	sp|P46734|MP2K3_HUMAN;sp|P52564|MP2K6_HUMAN	sp|P46734|MP2K3_HUMAN	P46734			FALSE	FALSE	0
21.4893	21.7162	20.9404	18.5792	20.2719	21.3488				4	4	16.5	16.5	sp|P46736|BRCC3_HUMAN	sp|P46736|BRCC3_HUMAN	P46736			FALSE	FALSE	0
25.8952	24.8124	26.0578	25.0572	23.7881	24.821				6	6	32.4	32.4	sp|P46776|RL27A_HUMAN	sp|P46776|RL27A_HUMAN	P46776			FALSE	FALSE	0
27.0703	26.9499	27.1882	26.9201	26.6648	26.3535				15	15	61.6	61.6	sp|P46777|RL5_HUMAN	sp|P46777|RL5_HUMAN	P46777			FALSE	FALSE	0
25.1259	25.2288	26.4631	25.75	24.9112	25.996				3	3	21.2	21.2	sp|P46778|RL21_HUMAN	sp|P46778|RL21_HUMAN	P46778			FALSE	FALSE	0
26.3163	25.6608	26.4997	25.7665	24.3222	25.0918				7	7	32.1	32.1	sp|P46779|RL28_HUMAN	sp|P46779|RL28_HUMAN	P46779			FALSE	FALSE	0
28.0738	28.5411	27.863	28.2158	28.0187	27.4475				19	19	51.5	51.5	sp|P46781|RS9_HUMAN	sp|P46781|RS9_HUMAN	P46781			FALSE	FALSE	0
27.5789	27.9081	27.2408	26.1513	26.7941	26.2448				15	15	72.5	72.5	sp|P46782|RS5_HUMAN	sp|P46782|RS5_HUMAN	P46782			FALSE	FALSE	0
26.4965	25.8684	26.6245	22.5067	24.5092	24.8614				10	10	44.2	44.2	sp|P46783|RS10_HUMAN;sp|Q9NQ39|RS10L_HUMAN	sp|P46783|RS10_HUMAN;sp|Q9NQ39|RS10L_HUMAN	P46783			FALSE	FALSE	0
23.0841	22.1621	21.7405	19.8415	23.0203	24.1493				7	7	3	3	sp|P46939|UTRO_HUMAN	sp|P46939|UTRO_HUMAN	P46939			FALSE	FALSE	0
29.2087	29.6846	29.1871	27.5028	28.4792	28.0917				70	69	50	49.5	sp|P46940|IQGA1_HUMAN;sp|Q86VI3|IQGA3_HUMAN	sp|P46940|IQGA1_HUMAN	P46940			FALSE	FALSE	0
23.1404	24.3274	24.32	20.2248	26.2018	19.8768				5	5	19.7	19.7	sp|P46976|GLYG_HUMAN	sp|P46976|GLYG_HUMAN	P46976			FALSE	FALSE	0
25.012	25.4737	24.4449	22.8822	24.4265	23.4687				6	6	10.5	10.5	sp|P46977|STT3A_HUMAN	sp|P46977|STT3A_HUMAN	P46977			TRUE	FALSE	0
25.5331	23.5314	26.1672	19.4523	18.5575	19.3004				8	6	38.1	28.7	sp|P47755|CAZA2_HUMAN	sp|P47755|CAZA2_HUMAN	P47755			FALSE	FALSE	0
26.1328	25.6216	26.42	26.1786	25.9661	25.3196				13	13	49.8	49.8	sp|P47756|CAPZB_HUMAN	sp|P47756|CAPZB_HUMAN	P47756			FALSE	FALSE	0
24.9529	25.7689	24.6217	20.1274	21.1011	20.7764				19	19	28.5	28.5	sp|P47897|SYQ_HUMAN	sp|P47897|SYQ_HUMAN	P47897			FALSE	FALSE	0
26.9361	27.0781	26.4306	22.8605	25.3201	24.4319				11	11	62.4	62.4	sp|P48047|ATPO_HUMAN	sp|P48047|ATPO_HUMAN	P48047			FALSE	FALSE	0
26.9828	27.123	26.6317	25.1825	25.5875	25.3928				10	10	36.9	36.9	sp|P48059|LIMS1_HUMAN;sp|Q7Z4I7|LIMS2_HUMAN	sp|P48059|LIMS1_HUMAN	P48059			FALSE	FALSE	0
24.4586	24.4634	24.6608	25.0831	24.7418	24.7731				9	9	25.4	25.4	sp|P48426|PI42A_HUMAN;sp|P78356|PI42B_HUMAN	sp|P48426|PI42A_HUMAN	P48426			FALSE	FALSE	0
25.4771	25.6382	25.1579	20.2307	20.9741	20.8823				15	15	39.3	39.3	sp|P48444|COPD_HUMAN	sp|P48444|COPD_HUMAN	P48444			FALSE	FALSE	0
23.458	22.4687	23.0307	20.6673	19.5012	20.1203				3	3	14.2	14.2	sp|P48507|GSH0_HUMAN	sp|P48507|GSH0_HUMAN	P48507			FALSE	FALSE	0
22.016	23.8865	21.9551	19.8215	23.5117	22.4786				2	2	5.1	5.1	sp|P48556|PSMD8_HUMAN	sp|P48556|PSMD8_HUMAN	P48556			FALSE	FALSE	0
19.9493	21.2091	21.6607	20.2234	19.2627	19.7949				3	3	12.1	12.1	sp|P48595|SPB10_HUMAN	sp|P48595|SPB10_HUMAN	P48595		+	FALSE	FALSE	0
25.8056	25.9817	26.6878	23.4898	22.9106	22.5795				22	22	57.5	57.5	sp|P48643|TCPE_HUMAN	sp|P48643|TCPE_HUMAN	P48643			FALSE	FALSE	0
20.1697	19.8327	19.7542	20.3623	20.6516	20.4223				1	1	6.2	6.2	sp|P48729|KC1A_HUMAN	sp|P48729|KC1A_HUMAN	P48729			FALSE	FALSE	0
29.4298	29.7983	29.2577	28.6394	28.9684	28.5343				27	26	54.2	54.2	sp|P48735|IDHP_HUMAN	sp|P48735|IDHP_HUMAN	P48735			FALSE	FALSE	0
22.0649	22.0571	20.7697	20.0601	19.4245	19.8408				4	4	6.1	6.1	sp|P48736|PK3CG_HUMAN	sp|P48736|PK3CG_HUMAN	P48736			FALSE	FALSE	0
21.2771	19.5803	21.0303	19.868	18.1958	20.3189				1	1	6.7	6.7	sp|P49006|MRP_HUMAN	sp|P49006|MRP_HUMAN	P49006			FALSE	FALSE	0
21.0847	20.6657	21.8968	19.9964	20.011	20.7804				3	3	7.3	7.3	sp|P49023|PAXI_HUMAN	sp|P49023|PAXI_HUMAN	P49023			FALSE	FALSE	0
26.7904	26.5928	26.8356	24.3996	25.9702	25.9178				19	19	43.1	43.1	sp|P49189|AL9A1_HUMAN	sp|P49189|AL9A1_HUMAN	P49189			FALSE	FALSE	0
23.25	23.7177	24.21	23.9138	23.7263	24.7241				4	4	21.4	21.4	sp|P49207|RL34_HUMAN	sp|P49207|RL34_HUMAN	P49207			FALSE	FALSE	0
24.2107	24.5567	23.2513	20.1979	22.4409	19.4268				5	5	15.9	15.9	sp|P49257|LMAN1_HUMAN	sp|P49257|LMAN1_HUMAN	P49257			FALSE	FALSE	0
24.2876	24.4743	24.6243	21.1622	21.7804	19.9515				11	11	7.5	7.5	sp|P49327|FAS_HUMAN	sp|P49327|FAS_HUMAN	P49327			FALSE	FALSE	0
26.3576	26.4109	26.7928	24.5569	26.2224	26.0025				20	20	48.4	48.4	sp|P49368|TCPG_HUMAN	sp|P49368|TCPG_HUMAN	P49368			FALSE	FALSE	0
21.073	20.5978	20.3156	19.5017	20.6	20.6728				2	2	6.8	6.8	sp|P49406|RM19_HUMAN	sp|P49406|RM19_HUMAN	P49406			FALSE	FALSE	0
29.1024	28.9855	28.9115	28.2846	28.2292	27.7129				36	36	71.7	71.7	sp|P49411|EFTU_HUMAN	sp|P49411|EFTU_HUMAN	P49411			FALSE	FALSE	0
22.5518	23.5198	22.7923	24.4831	23.6023	24.0786				3	3	36	36	sp|P49458|SRP09_HUMAN	sp|P49458|SRP09_HUMAN	P49458			FALSE	FALSE	0
22.7163	22.3059	22.687	19.2269	20.334	20.1435				3	3	11.7	11.7	sp|P49585|PCY1A_HUMAN;sp|Q9Y5K3|PCY1B_HUMAN	sp|P49585|PCY1A_HUMAN;sp|Q9Y5K3|PCY1B_HUMAN	P49585			FALSE	FALSE	0
25.514	24.9729	25.0748	21.4239	19.2569	18.7151				17	17	25.2	25.2	sp|P49588|SYAC_HUMAN	sp|P49588|SYAC_HUMAN	P49588			FALSE	FALSE	0
25.6765	25.9543	25.8408	25.773	26.2091	26.5338				15	15	37	37	sp|P49591|SYSC_HUMAN	sp|P49591|SYSC_HUMAN	P49591			FALSE	FALSE	0
25.2863	24.9657	24.6228	22.496	22.6687	22.8884				12	12	36.3	36.3	sp|P49593|PPM1F_HUMAN	sp|P49593|PPM1F_HUMAN	P49593			FALSE	FALSE	0
22.4033	21.6072	22.8408	22.81	20.3868	20.1499				3	3	12.4	12.4	sp|P49721|PSB2_HUMAN	sp|P49721|PSB2_HUMAN	P49721			FALSE	FALSE	0
26.5171	26.1241	25.2394	21.7448	21.8445	19.9087				18	18	41.4	41.4	sp|P49748|ACADV_HUMAN	sp|P49748|ACADV_HUMAN	P49748			FALSE	FALSE	0
26.3921	26.2233	26.2722	26.0951	27.0021	25.1918				9	9	36.1	36.1	sp|P49755|TMEDA_HUMAN	sp|P49755|TMEDA_HUMAN	P49755			TRUE	FALSE	0
24.7756	24.0803	25.713	19.6877	21.9972	20.3428				5	5	72.2	72.2	sp|P49773|HINT1_HUMAN	sp|P49773|HINT1_HUMAN	P49773			FALSE	FALSE	0
24.5092	24.6138	23.2874	19.7668	21.2291	20.2598				11	9	4.4	3.7	sp|P49792|RBP2_HUMAN;sp|Q99666|RGPD5_HUMAN;sp|O14715|RGPD8_HUMAN;sp|P0DJD0|RGPD1_HUMAN;sp|P0DJD1|RGPD2_HUMAN	sp|P49792|RBP2_HUMAN	P49792			FALSE	FALSE	0
23.9044	20.8513	20.8087	19.9309	20.4626	19.2187				2	2	18.4	18.4	sp|P49795|RGS19_HUMAN	sp|P49795|RGS19_HUMAN	P49795			FALSE	FALSE	0
23.1328	23.4772	22.7013	20.2419	20.9611	19.1369				7	7	19.4	19.4	sp|P49821|NDUV1_HUMAN	sp|P49821|NDUV1_HUMAN	P49821			FALSE	FALSE	0
22.6452	22.113	21.4735	19.7373	20.7325	20.1142				2	2	8.3	8.3	sp|P49841|GSK3B_HUMAN	sp|P49841|GSK3B_HUMAN	P49841			FALSE	FALSE	0
22.1795	20.4284	20.6628	25.2436	24.7903	22.679				5	5	25	25	sp|P49863|GRAK_HUMAN	sp|P49863|GRAK_HUMAN	P49863			FALSE	FALSE	0
20.5054	20.9473	20.213	19.8216	21.2289	17.9028				1	1	4.4	4.4	sp|P49914|MTHFS_HUMAN	sp|P49914|MTHFS_HUMAN	P49914			FALSE	FALSE	0
23.6193	23.5724	23.1103	22.768	22.849	22.2628				8	8	18.2	18.2	sp|P49915|GUAA_HUMAN	sp|P49915|GUAA_HUMAN	P49915			FALSE	FALSE	0
22.1552	22.8161	21.456	20.2066	18.1599	20.8001				3	3	5.8	5.8	sp|P49959|MRE11_HUMAN	sp|P49959|MRE11_HUMAN	P49959			FALSE	FALSE	0
25.1917	26.0923	25.8509	21.0483	21.7292	19.6142				12	11	37.6	35.4	sp|P50148|GNAQ_HUMAN;sp|O95837|GNA14_HUMAN;sp|P29992|GNA11_HUMAN;sp|Q03113|GNA12_HUMAN	sp|P50148|GNAQ_HUMAN	P50148			FALSE	FALSE	0
25.3746	25.7716	24.8955	25.4138	20.8919	19.6753				8	8	24.3	24.3	sp|P50213|IDH3A_HUMAN	sp|P50213|IDH3A_HUMAN	P50213			FALSE	FALSE	0
24.0377	26.3475	25.6003	19.6132	23.5957	22.6216				11	6	50.2	35.6	sp|P50225|ST1A1_HUMAN;sp|P50226|ST1A2_HUMAN	sp|P50225|ST1A1_HUMAN	P50225			FALSE	FALSE	0
22.296	21.3255	23.9771	18.8827	19.8202	21.0907				2	2	54.5	54.5	sp|P50238|CRIP1_HUMAN	sp|P50238|CRIP1_HUMAN	P50238			FALSE	FALSE	0
23.1895	24.0885	26.5162	21.784	23.8819	23.5743				13	7	36.6	21.3	sp|P50395|GDIB_HUMAN	sp|P50395|GDIB_HUMAN	P50395			FALSE	FALSE	0
22.4123	21.8542	18.5315	22.1837	21.3227	21.9297				3	3	15.4	15.4	sp|P50402|EMD_HUMAN	sp|P50402|EMD_HUMAN	P50402			FALSE	FALSE	0
26.6984	27.1432	25.9756	25.7857	26.2986	25.1309				18	18	31.2	31.2	sp|P50416|CPT1A_HUMAN	sp|P50416|CPT1A_HUMAN	P50416			FALSE	FALSE	0
22.4024	21.584	22.4792	18.9068	20.7126	20.4534				5	3	15.8	9.9	sp|P50452|SPB8_HUMAN	sp|P50452|SPB8_HUMAN	P50452		+	FALSE	FALSE	0
25.3228	25.9884	25.9839	21.9516	23.58	20.5835				19	17	55.6	49.7	sp|P50453|SPB9_HUMAN;sp|O75830|SPI2_HUMAN	sp|P50453|SPB9_HUMAN	P50453		+	FALSE	FALSE	0
27.3024	27.2904	27.0777	27.2542	26.362	25.9521				20	20	56.1	56.1	sp|P50552|VASP_HUMAN	sp|P50552|VASP_HUMAN	P50552			FALSE	FALSE	0
26.8404	27.6767	26.8289	20.849	26.0515	24.8311				36	27	47.1	37.4	sp|P50570|DYN2_HUMAN;sp|Q05193|DYN1_HUMAN	sp|P50570|DYN2_HUMAN	P50570			FALSE	FALSE	0
19.5339	19.6173	20.8767	19.6856	20.9879	19.8196				2	2	4.8	4.8	sp|P50579|MAP2_HUMAN	sp|P50579|MAP2_HUMAN	P50579			FALSE	FALSE	0
24.5531	25.1086	24.032	22.1122	23.6703	22.9222				8	8	32.8	32.8	sp|P50749|RASF2_HUMAN;sp|Q9H2L5|RASF4_HUMAN	sp|P50749|RASF2_HUMAN	P50749			FALSE	FALSE	0
21.8589	21.7921	21.6546	21.2545	19.0308	23.9188				3	2	8.9	6.7	sp|P50750|CDK9_HUMAN;sp|Q00535|CDK5_HUMAN;sp|P06493|CDK1_HUMAN;sp|P24941|CDK2_HUMAN;sp|P11802|CDK4_HUMAN;sp|Q00534|CDK6_HUMAN;sp|Q96Q40|CDK15_HUMAN;sp|O94921|CDK14_HUMAN;sp|Q07002|CDK18_HUMAN;sp|Q00536|CDK16_HUMAN;sp|Q00537|CDK17_HUMAN;sp|Q9NYV4|CDK12_HUMAN	sp|P50750|CDK9_HUMAN	P50750			FALSE	FALSE	0
24.8219	24.7128	24.1536	20.2729	19.4395	19.1013				16	16	7.3	7.3	sp|P50851|LRBA_HUMAN;sp|Q8NFP9|NBEA_HUMAN	sp|P50851|LRBA_HUMAN	P50851			FALSE	FALSE	1.45098
23.5459	23.6698	22.8851	20.1599	20.2583	19.5175				3	3	13.7	13.7	sp|P50897|PPT1_HUMAN	sp|P50897|PPT1_HUMAN	P50897			TRUE	FALSE	0
25.9917	26.5466	26.6403	27.0783	26.4729	26.1486				6	6	27.9	27.9	sp|P50914|RL14_HUMAN	sp|P50914|RL14_HUMAN	P50914			FALSE	FALSE	0
25.9585	26.2305	26.0456	25.5737	24.8694	25.3931				23	23	40.5	40.5	sp|P50990|TCPQ_HUMAN	sp|P50990|TCPQ_HUMAN	P50990			FALSE	FALSE	0
26.6648	26.4208	26.5729	25.138	24.9606	23.9257				21	21	49.2	49.2	sp|P50991|TCPD_HUMAN	sp|P50991|TCPD_HUMAN	P50991			FALSE	FALSE	0
26.2493	26.3231	25.9473	24.3095	21.8678	19.9454				15	15	35.8	35.8	sp|P50995|ANX11_HUMAN	sp|P50995|ANX11_HUMAN	P50995			FALSE	FALSE	0
21.5877	21.8228	22.0741	19.6688	19.1002	20.0298				2	1	3.6	2.4	sp|P51116|FXR2_HUMAN	sp|P51116|FXR2_HUMAN	P51116			FALSE	FALSE	0
23.1399	21.6894	20.3782	23.1185	24.05	22.6489				2	2	14.4	14.4	sp|P51124|GRAM_HUMAN	sp|P51124|GRAM_HUMAN	P51124			TRUE	FALSE	0
26.3202	26.5221	25.8885	25.7412	25.8786	25.1632				11	8	61.1	46.3	sp|P51148|RAB5C_HUMAN	sp|P51148|RAB5C_HUMAN	P51148			FALSE	FALSE	0
27.2859	27.6397	27.2036	25.8658	27.0995	26.6447				14	14	76.8	76.8	sp|P51149|RAB7A_HUMAN	sp|P51149|RAB7A_HUMAN	P51149			FALSE	FALSE	0
25.2386	25.8076	25.6591	22.4307	25.0531	24.0826				8	7	36.7	32.1	sp|P51159|RB27A_HUMAN	sp|P51159|RB27A_HUMAN	P51159			FALSE	FALSE	0
22.2381	23.4457	21.6043	19.3141	22.9689	17.9156				4	4	29.2	29.2	sp|P51452|DUS3_HUMAN	sp|P51452|DUS3_HUMAN	P51452			FALSE	FALSE	0
23.6754	24.117	22.9614	21.6031	22.1704	21.1257				4	4	3	3	sp|P51531|SMCA2_HUMAN;sp|P51532|SMCA4_HUMAN	sp|P51531|SMCA2_HUMAN;sp|P51532|SMCA4_HUMAN	P51531			FALSE	FALSE	0
24.061	24.3932	24.448	20.1989	24.1923	21.1658				10	10	33.6	33.6	sp|P51553|IDH3G_HUMAN	sp|P51553|IDH3G_HUMAN	P51553			FALSE	FALSE	0
23.0699	24.3815	23.3573	21.2581	21.7078	19.7387				7	7	25	25	sp|P51570|GALK1_HUMAN	sp|P51570|GALK1_HUMAN	P51570			FALSE	FALSE	0
25.2971	26.0469	25.9708	25.075	26.1618	25.2135				6	6	37.6	37.6	sp|P51571|SSRD_HUMAN	sp|P51571|SSRD_HUMAN	P51571			FALSE	FALSE	0
24.7064	24.3127	25.0639	21.2648	19.6385	20.1812				13	13	11.2	11.2	sp|P51610|HCFC1_HUMAN	sp|P51610|HCFC1_HUMAN	P51610			FALSE	FALSE	0
23.012	23.6597	23.1527	20.8691	20.033	18.5399				4	3	11.1	8.7	sp|P51648|AL3A2_HUMAN;sp|P30838|AL3A1_HUMAN	sp|P51648|AL3A2_HUMAN	P51648			FALSE	FALSE	0
26.7073	26.9022	26.7297	25.2745	26.3581	22.8169				22	22	45.9	45.9	sp|P51659|DHB4_HUMAN	sp|P51659|DHB4_HUMAN	P51659			FALSE	FALSE	0
23.6498	24.7545	24.0212	23.3657	23.969	22.8576				6	6	28.4	28.4	sp|P51665|PSMD7_HUMAN	sp|P51665|PSMD7_HUMAN	P51665			FALSE	FALSE	0
24.1263	24.1291	23.5736	20.2789	22.8983	19.8631				17	4	24.8	6.9	sp|P51692|STA5B_HUMAN	sp|P51692|STA5B_HUMAN	P51692			FALSE	FALSE	0
21.0655	21.2273	20.8115	21.5646	20.1928	18.5979				1	1	14.7	14.7	sp|P51808|DYLT3_HUMAN	sp|P51808|DYLT3_HUMAN	P51808			FALSE	FALSE	0
25.8534	26.1533	25.963	25.5313	25.2555	20.4029				20	17	32.4	28	sp|P51812|KS6A3_HUMAN;sp|Q15349|KS6A2_HUMAN;sp|Q9UK32|KS6A6_HUMAN	sp|P51812|KS6A3_HUMAN	P51812			FALSE	FALSE	0
28.1394	27.7483	28.7985	26.4408	26.3397	26.4259				23	22	51.6	51.6	sp|P51991|ROA3_HUMAN	sp|P51991|ROA3_HUMAN	P51991			FALSE	FALSE	0
28.556	27.5019	28.3345	27.2389	26.4215	25.0417				36	36	57.5	57.5	sp|P52272|HNRPM_HUMAN	sp|P52272|HNRPM_HUMAN	P52272			FALSE	FALSE	0
21.035	21.2167	21.7861	21.5275	19.5599	19.5593				2	2	4.8	4.8	sp|P52306|GDS1_HUMAN	sp|P52306|GDS1_HUMAN	P52306			FALSE	FALSE	0
22.1113	22.0954	21.8571	18.0824	22.3333	21.067				2	2	19.3	19.3	sp|P52434|RPAB3_HUMAN	sp|P52434|RPAB3_HUMAN	P52434			FALSE	FALSE	0
24.5273	25.2289	26.851	26.1745	25.9828	26.1668				5	5	38.2	38.2	sp|P52565|GDIR1_HUMAN	sp|P52565|GDIR1_HUMAN	P52565		+	FALSE	FALSE	0
26.6513	27.3764	28.8379	28.4004	28.4827	28.7777				16	16	82.1	82.1	sp|P52566|GDIR2_HUMAN	sp|P52566|GDIR2_HUMAN	P52566			FALSE	FALSE	0
25.5458	22.6515	26.0691	24.8454	21.977	24.1043				10	8	37.1	30.6	sp|P52597|HNRPF_HUMAN	sp|P52597|HNRPF_HUMAN	P52597			FALSE	FALSE	0
23.3313	24.1037	23.0633	19.7765	19.5781	20.0218				4	4	7.4	7.4	sp|P52630|STAT2_HUMAN	sp|P52630|STAT2_HUMAN	P52630			FALSE	FALSE	0
24.9884	26.7743	25.7634	24.079	26.1724	21.0654				23	20	30.2	26.7	sp|P52790|HXK3_HUMAN	sp|P52790|HXK3_HUMAN	P52790			FALSE	FALSE	0
26.9665	26.5126	27.5657	25.8236	26.0341	26.0317				15	13	67.8	58.4	sp|P52907|CAZA1_HUMAN	sp|P52907|CAZA1_HUMAN	P52907			FALSE	FALSE	0
24.2302	25.3582	24.902	20.0669	24.236	21.9614				11	11	42.9	42.9	sp|P53004|BIEA_HUMAN	sp|P53004|BIEA_HUMAN	P53004			FALSE	FALSE	0
23.7892	24.4958	23.5175	23.5218	23.5684	22.8108				4	4	13.8	13.8	sp|P53007|TXTP_HUMAN	sp|P53007|TXTP_HUMAN	P53007			FALSE	FALSE	0
25.3523	25.7585	25.8298	24.5426	25.4499	24.8439				22	22	26.8	26.8	sp|P53396|ACLY_HUMAN	sp|P53396|ACLY_HUMAN	P53396			FALSE	FALSE	0
25.0822	23.2177	24.7384	22.574	22.8261	23.1424				2	2	9.8	9.8	sp|P53582|MAP11_HUMAN	sp|P53582|MAP11_HUMAN	P53582			FALSE	FALSE	0
26.9084	26.3234	26.3677	23.0997	24.1431	22.9779				11	11	33.5	33.5	sp|P53597|SUCA_HUMAN	sp|P53597|SUCA_HUMAN	P53597			FALSE	FALSE	0
26.4925	27.0445	26.314	19.2537	24.0669	19.3631				19	19	32.3	32.3	sp|P53618|COPB_HUMAN	sp|P53618|COPB_HUMAN	P53618			FALSE	FALSE	0
27.5536	27.5398	27.4887	27.4991	28.02	26.6889				34	34	37.7	37.7	sp|P53621|COPA_HUMAN	sp|P53621|COPA_HUMAN	P53621		+	FALSE	FALSE	0
25.0478	24.2715	25.5632	20.4966	19.3596	20.9649				6	6	19.2	19.2	sp|P53634|CATC_HUMAN	sp|P53634|CATC_HUMAN	P53634		+	TRUE	FALSE	0
22.4294	22.8143	22.819	24.5395	25.0861	24.1981				3	3	8.5	8.5	sp|P53990|IST1_HUMAN	sp|P53990|IST1_HUMAN	P53990			FALSE	FALSE	0
21.7922	21.5928	22.2957	18.8469	19.2621	20.2124				4	4	4.9	4.9	sp|P53992|SC24C_HUMAN	sp|P53992|SC24C_HUMAN	P53992			FALSE	FALSE	0
22.4791	21.8545	23.8402	19.4363	24.3596	18.8379				4	4	30.7	30.7	sp|P53999|TCP4_HUMAN	sp|P53999|TCP4_HUMAN	P53999			FALSE	FALSE	0
22.9267	23.2339	22.0549	20.7011	23.6982	19.6667				1	1	0.6	0.6	sp|P54132|BLM_HUMAN	sp|P54132|BLM_HUMAN	P54132			FALSE	FALSE	0
25.2093	25.8697	25.3982	24.8966	25.4832	24.1297				17	17	32	32	sp|P54136|SYRC_HUMAN	sp|P54136|SYRC_HUMAN	P54136			FALSE	FALSE	0
24.8902	26.2037	25.0989	22.5943	23.5617	23.0508				17	17	39	39	sp|P54577|SYYC_HUMAN	sp|P54577|SYYC_HUMAN	P54577		+	FALSE	FALSE	0
24.1901	24.7098	24.6359	22.0375	21.1179	21.018				9	9	24.7	24.7	sp|P54578|UBP14_HUMAN	sp|P54578|UBP14_HUMAN	P54578			FALSE	FALSE	0
23.1068	23.26	23.0629	23.0627	22.2842	19.0555				4	4	15.8	15.8	sp|P54709|AT1B3_HUMAN	sp|P54709|AT1B3_HUMAN	P54709			TRUE	FALSE	0
19.8996	18.9153	24.7401	23.3663	22.6225	22.0706				7	7	37.7	37.7	sp|P54819|KAD2_HUMAN	sp|P54819|KAD2_HUMAN	P54819			FALSE	FALSE	0
24.1592	23.7395	22.9958	19.6742	24.049	24.0973				5	5	7.8	7.8	sp|P54886|P5CS_HUMAN	sp|P54886|P5CS_HUMAN	P54886			FALSE	FALSE	0
24.4324	24.6189	24.4004	23.3823	22.2628	22.568				7	7	36.6	36.6	sp|P54920|SNAA_HUMAN;sp|Q9H115|SNAB_HUMAN	sp|P54920|SNAA_HUMAN	P54920			FALSE	FALSE	0
23.6381	23.1524	22.9112	20.4192	21.7846	21.734				4	4	21	21	sp|P55036|PSMD4_HUMAN	sp|P55036|PSMD4_HUMAN	P55036			FALSE	FALSE	0
22.3188	21.6726	21.9136	21.6238	20.9459	19.4951				2	2	8.2	8.2	sp|P55039|DRG2_HUMAN	sp|P55039|DRG2_HUMAN	P55039			FALSE	FALSE	0
24.3504	24.0561	24.1669	19.5316	23.9261	19.626				10	10	11.9	11.9	sp|P55060|XPO2_HUMAN	sp|P55060|XPO2_HUMAN	P55060			FALSE	FALSE	0
26.3892	26.5494	26.2916	25.8235	25.8656	23.9239				15	15	50.6	50.6	sp|P55084|ECHB_HUMAN	sp|P55084|ECHB_HUMAN	P55084			FALSE	FALSE	0
26.2606	25.8806	26.7082	26.3042	26.603	26.1711				6	4	21.7	18.9	sp|P55209|NP1L1_HUMAN	sp|P55209|NP1L1_HUMAN	P55209			FALSE	FALSE	0
24.4917	23.4655	23.7811	22.096	22.5436	18.4304				7	7	8.1	8.1	sp|P55265|DSRAD_HUMAN	sp|P55265|DSRAD_HUMAN	P55265			FALSE	FALSE	0
23.3601	23.5379	22.181	22.5953	19.4427	22.9493				4	4	23.9	23.9	sp|P55735|SEC13_HUMAN	sp|P55735|SEC13_HUMAN	P55735			FALSE	FALSE	0
24.4611	24.9451	24.9223	19.7556	24.0732	24.599				5	5	38.3	38.3	sp|P55769|NH2L1_HUMAN	sp|P55769|NH2L1_HUMAN	P55769			FALSE	FALSE	0
24.0147	24.7638	24.8695	22.6844	23.9968	19.8705				15	15	23.2	23.2	sp|P55786|PSA_HUMAN;sp|A6NEC2|PSAL_HUMAN	sp|P55786|PSA_HUMAN	P55786			FALSE	FALSE	0
25.0538	24.6982	24.9477	20.3182	27.2646	19.7976				10	6	32.3	19.8	sp|P55795|HNRH2_HUMAN	sp|P55795|HNRH2_HUMAN	P55795			FALSE	FALSE	0
22.1682	21.9097	22.2417	21.0488	20.5532	23.0167				5	5	13.7	13.7	sp|P55809|SCOT1_HUMAN;sp|Q9BYC2|SCOT2_HUMAN	sp|P55809|SCOT1_HUMAN	P55809			FALSE	FALSE	0
24.5782	24.698	24.4961	22.9705	22.1055	21.7776				9	9	17	17	sp|P55884|EIF3B_HUMAN	sp|P55884|EIF3B_HUMAN	P55884			FALSE	FALSE	0
25.4945	25.3569	24.4403	23.949	24.5339	22.1184				5	5	42.6	42.6	sp|P56134|ATPK_HUMAN	sp|P56134|ATPK_HUMAN	P56134			FALSE	FALSE	0
24.3659	25.5562	25.4289	21.5252	23.8528	21.9738				15	15	19.8	19.8	sp|P56192|SYMC_HUMAN	sp|P56192|SYMC_HUMAN	P56192			FALSE	FALSE	0
25.416	26.6794	22.671	24.5762	26.0637	22.7131				7	7	82.5	82.5	sp|P56279|TCL1A_HUMAN	sp|P56279|TCL1A_HUMAN	P56279			FALSE	FALSE	0
24.7014	22.6095	23.526	19.2237	21.4096	18.7984				2	2	30.4	30.4	sp|P56385|ATP5I_HUMAN	sp|P56385|ATP5I_HUMAN	P56385			FALSE	FALSE	0
23.304	23.3228	23.6575	21.0327	23.649	18.88				5	5	40.8	40.8	sp|P56537|IF6_HUMAN	sp|P56537|IF6_HUMAN	P56537			FALSE	FALSE	0
22.193	23.6667	22.5844	20.013	22.9018	20.4389				7	3	17.3	11.2	sp|P56545|CTBP2_HUMAN	sp|P56545|CTBP2_HUMAN	P56545			FALSE	FALSE	0
20.5881	21.7271	22.0809	19.836	22.0482	19.8441				2	2	18.8	18.8	sp|P56556|NDUA6_HUMAN	sp|P56556|NDUA6_HUMAN	P56556			FALSE	FALSE	0
24.5423	24.9393	24.3212	23.8537	24.3882	22.8822				3	3	11.7	11.7	sp|P57088|TMM33_HUMAN	sp|P57088|TMM33_HUMAN	P57088			FALSE	FALSE	0
26.9709	27.4848	27.0348	25.2376	26.3218	25.0074				23	23	45.5	45.5	sp|P57737|CORO7_HUMAN	sp|P57737|CORO7_HUMAN	P57737			FALSE	FALSE	0
21.6903	21.9116	21.3225	19.4307	21.2259	20.4625				4	4	6.8	6.8	sp|P57740|NU107_HUMAN	sp|P57740|NU107_HUMAN	P57740			FALSE	FALSE	0
23.228	24.0799	23.3226	19.4152	23.749	19.8748				6	6	14.9	14.9	sp|P57764|GSDMD_HUMAN	sp|P57764|GSDMD_HUMAN	P57764		+	FALSE	FALSE	0
24.1447	23.3403	23.6989	20.7573	19.4957	20.3538				7	7	17.4	17.4	sp|P57772|SELB_HUMAN	sp|P57772|SELB_HUMAN	P57772			FALSE	FALSE	0
24.4425	24.9822	25.7869	19.4558	22.6632	18.2626				3	3	40.7	40.7	sp|P58546|MTPN_HUMAN	sp|P58546|MTPN_HUMAN	P58546			FALSE	FALSE	0
29.7316	30.3467	29.0361	28.9664	30.3211	28.2764				4	4	20.2	20.2	sp|P59666|DEF3_HUMAN;sp|P59665|DEF1_HUMAN	sp|P59666|DEF3_HUMAN;sp|P59665|DEF1_HUMAN	P59666		+	FALSE	FALSE	0
21.9077	22.1678	21.6039	20.3761	20.1463	22.5481				1	1	16.9	16.9	sp|P59768|GBG2_HUMAN	sp|P59768|GBG2_HUMAN	P59768			FALSE	FALSE	0
25.937	25.9204	26.6846	26.1977	26.0185	26.049				9	9	49.4	49.4	sp|P59998|ARPC4_HUMAN	sp|P59998|ARPC4_HUMAN	P59998			FALSE	FALSE	0
20.8455	21.662	20.75	18.9704	19.7236	20.1136				1	1	17.6	17.6	sp|P60059|SC61G_HUMAN	sp|P60059|SC61G_HUMAN	P60059			FALSE	FALSE	0
25.5793	26.4901	29.0891	28.5196	27.8801	28.3454				20	20	76.2	76.2	sp|P60174|TPIS_HUMAN	sp|P60174|TPIS_HUMAN	P60174		+	FALSE	FALSE	0
23.5244	24.2204	23.6026	19.9302	23.0668	20.7455				7	7	18.7	18.7	sp|P60228|EIF3E_HUMAN	sp|P60228|EIF3E_HUMAN	P60228			FALSE	FALSE	0
23.6372	24.0717	23.2726	19.8802	23.9583	19.6955				2	2	21.9	21.9	sp|P60468|SC61B_HUMAN	sp|P60468|SC61B_HUMAN	P60468			FALSE	FALSE	0
22.4016	21.7381	20.4739	19.744	20.4658	20.3092				2	2	9.7	9.7	sp|P60604|UB2G2_HUMAN	sp|P60604|UB2G2_HUMAN	P60604			FALSE	FALSE	0
32.6753	31.0691	32.0466	28.8514	29.4871	29.985				14	14	67.5	67.5	sp|P60660|MYL6_HUMAN;sp|P14649|MYL6B_HUMAN	sp|P60660|MYL6_HUMAN	P60660			FALSE	FALSE	0
36.6015	36.329	36.5089	35.7241	35.5759	35.2728				58	2	99.2	7.2	sp|P60709|ACTB_HUMAN	sp|P60709|ACTB_HUMAN	P60709		+	FALSE	FALSE	0
27.7722	28.5647	28.06	27.1022	27.8994	27.1634				20	10	48.8	24.9	sp|P60842|IF4A1_HUMAN	sp|P60842|IF4A1_HUMAN	P60842			FALSE	FALSE	0
26.81	26.9772	26.5842	26.0102	26.1739	25.9722				8	8	47.1	47.1	sp|P60866|RS20_HUMAN	sp|P60866|RS20_HUMAN	P60866			FALSE	FALSE	0
24.3539	25.1367	24.5432	21.4806	23.8325	21.2877				10	4	39.3	18.2	sp|P60891|PRPS1_HUMAN;sp|P21108|PRPS3_HUMAN	sp|P60891|PRPS1_HUMAN	P60891			FALSE	FALSE	0
20.6567	20.8543	24.7375	19.4986	19.4674	20.5992				5	5	23.6	23.6	sp|P60900|PSA6_HUMAN	sp|P60900|PSA6_HUMAN	P60900			FALSE	FALSE	0
24.728	25.0157	25.2351	25.0871	25.2669	24.2838				5	5	54.6	54.6	sp|P60903|S10AA_HUMAN	sp|P60903|S10AA_HUMAN	P60903		+	FALSE	FALSE	0
27.0964	27.5525	27.4716	27.1458	27.3612	27.2571				12	11	66	60.2	sp|P60953|CDC42_HUMAN;sp|P17081|RHOQ_HUMAN;sp|Q9H4E5|RHOJ_HUMAN	sp|P60953|CDC42_HUMAN	P60953			FALSE	FALSE	0
24.1869	24.4541	23.7551	20.5647	23.7206	19.1779				5	3	30.9	24.2	sp|P60981|DEST_HUMAN	sp|P60981|DEST_HUMAN	P60981			FALSE	FALSE	0
26.9982	27.1882	26.3345	26.2414	26.0988	25.9897				13	8	59.9	40.1	sp|P61006|RAB8A_HUMAN;sp|P59190|RAB15_HUMAN;sp|P20337|RAB3B_HUMAN;sp|Q96E17|RAB3C_HUMAN	sp|P61006|RAB8A_HUMAN	P61006			FALSE	FALSE	0
22.6008	23.0603	22.5656	18.2913	19.2899	20.0382				5	5	19	19	sp|P61011|SRP54_HUMAN	sp|P61011|SRP54_HUMAN	P61011			FALSE	FALSE	0
23.1084	23.1098	22.9165	20.6992	21.7999	20.2801				5	5	29.6	29.6	sp|P61018|RAB4B_HUMAN	sp|P61018|RAB4B_HUMAN	P61018			FALSE	FALSE	0
24.9558	25.9512	25.67	23.7915	25.3022	23.4644				13	8	58	35.8	sp|P61019|RAB2A_HUMAN	sp|P61019|RAB2A_HUMAN	P61019			FALSE	FALSE	0
20.3328	21.9896	21.4061	19.6826	19.8437	19.0966				4	1	21.4	6.5	sp|P61020|RAB5B_HUMAN	sp|P61020|RAB5B_HUMAN	P61020			FALSE	FALSE	0
26.8932	27.0886	26.734	25.6554	26.1455	25.3158				11	9	57.5	48.5	sp|P61026|RAB10_HUMAN	sp|P61026|RAB10_HUMAN	P61026			FALSE	FALSE	0
23.6901	24.3517	23.8578	23.7484	24.0808	20.6278				3	3	28.6	28.6	sp|P61077|UB2D3_HUMAN;sp|P62837|UB2D2_HUMAN	sp|P61077|UB2D3_HUMAN;sp|P62837|UB2D2_HUMAN	P61077			FALSE	FALSE	0
24.0805	24.5028	23.0465	19.6704	22.686	19.6757				4	4	24	24	sp|P61081|UBC12_HUMAN	sp|P61081|UBC12_HUMAN	P61081			FALSE	FALSE	0
24.5814	26.155	26.4889	27.8723	27.1431	27.8082				4	4	32.9	32.9	sp|P61088|UBE2N_HUMAN;sp|Q5JXB2|UE2NL_HUMAN	sp|P61088|UBE2N_HUMAN;sp|Q5JXB2|UE2NL_HUMAN	P61088			FALSE	FALSE	0
27.353	27.7804	27.2196	25.961	27.8908	26.1154				16	16	75.8	75.8	sp|P61106|RAB14_HUMAN	sp|P61106|RAB14_HUMAN	P61106			FALSE	FALSE	0
26.9865	26.7619	27.7898	25.6801	26.5324	26.4569				25	25	74.4	74.4	sp|P61158|ARP3_HUMAN;sp|Q9P1U1|ARP3B_HUMAN;sp|Q9C0K3|ARP3C_HUMAN	sp|P61158|ARP3_HUMAN	P61158			FALSE	FALSE	0
26.3422	26.388	26.8375	25.7478	26.3662	25.4473				15	15	41.1	41.1	sp|P61160|ARP2_HUMAN	sp|P61160|ARP2_HUMAN	P61160			FALSE	FALSE	0
25.5953	25.5447	25.7408	23.6073	25.3737	24.5125				10	4	45.7	23.1	sp|P61163|ACTZ_HUMAN	sp|P61163|ACTZ_HUMAN	P61163			FALSE	FALSE	0
24.3568	24.2895	23.1142	22.9398	22.7964	21.316				6	6	19.2	19.2	sp|P61221|ABCE1_HUMAN	sp|P61221|ABCE1_HUMAN	P61221			FALSE	FALSE	0
29.8258	30.0539	29.5972	28.8787	29.0948	29.0055				19	6	80.4	33.7	sp|P61224|RAP1B_HUMAN;sp|A6NIZ1|RP1BL_HUMAN	sp|P61224|RAP1B_HUMAN;sp|A6NIZ1|RP1BL_HUMAN	P61224			FALSE	FALSE	0
24.6824	24.9244	24.1257	20.4173	24.4343	19.4735				7	5	49.2	28.4	sp|P61225|RAP2B_HUMAN;sp|P10114|RAP2A_HUMAN	sp|P61225|RAP2B_HUMAN	P61225			FALSE	FALSE	0
28.1896	28.0385	28.3231	27.5375	27.0792	27.1578				20	20	63.6	63.6	sp|P61247|RS3A_HUMAN	sp|P61247|RS3A_HUMAN	P61247			FALSE	FALSE	0
24.4901	24.4505	24.2184	23.9171	23.8228	23.8085				4	4	16.6	16.6	sp|Q9UNX3|RL26L_HUMAN;sp|P61254|RL26_HUMAN	sp|Q9UNX3|RL26L_HUMAN;sp|P61254|RL26_HUMAN	Q9UNX3			FALSE	FALSE	0
27.103	26.6573	27.4842	27.4465	26.9644	26.5248				9	9	42.2	42.2	sp|P61313|RL15_HUMAN	sp|P61313|RL15_HUMAN	P61313			FALSE	FALSE	0
26.803	26.4853	27.0477	27.564	27.4955	27.8072				10	10	54.4	54.4	sp|P61353|RL27_HUMAN	sp|P61353|RL27_HUMAN	P61353			FALSE	FALSE	0
24.1787	24.2425	23.181	20.8596	23.0427	20.8034				5	5	12.8	12.8	sp|P61421|VA0D1_HUMAN	sp|P61421|VA0D1_HUMAN	P61421			FALSE	FALSE	0
24.2322	24.5051	24.0277	19.6331	23.0041	23.9061				4	4	51.1	51.1	sp|P61513|RL37A_HUMAN;sp|A6NKH3|RL37L_HUMAN	sp|P61513|RL37A_HUMAN	P61513			FALSE	FALSE	0
27.8825	28.5894	27.5242	27.0704	28.3513	27.4554				17	7	85	38.3	sp|P61586|RHOA_HUMAN;sp|P62745|RHOB_HUMAN	sp|P61586|RHOA_HUMAN	P61586			FALSE	FALSE	0
21.8796	22.857	25.7752	25.7648	25.1985	25.6529				8	8	60.8	60.8	sp|P61604|CH10_HUMAN	sp|P61604|CH10_HUMAN	P61604			FALSE	FALSE	0
24.4686	24.1361	23.8704	23.3589	23.6107	22.7609				6	6	17.2	17.2	sp|P61619|S61A1_HUMAN;sp|Q9H9S3|S61A2_HUMAN	sp|P61619|S61A1_HUMAN;sp|Q9H9S3|S61A2_HUMAN	P61619			FALSE	FALSE	0
25.3375	26.3116	29.3999	27.8678	28.3802	28.5659				13	13	62.8	62.8	sp|P61626|LYSC_HUMAN	sp|P61626|LYSC_HUMAN	P61626		+	FALSE	FALSE	0
24.8414	24.0637	25.909	25.6793	24.6431	25.9618				4	4	37.8	37.8	sp|P61769|B2MG_HUMAN	sp|P61769|B2MG_HUMAN	P61769		+	TRUE	FALSE	0
23.3847	22.2999	23.8479	19.6225	20.9295	20.1446				2	2	21.5	21.5	sp|P61923|COPZ1_HUMAN	sp|P61923|COPZ1_HUMAN	P61923			FALSE	FALSE	0
21.9244	21.9497	24.9561	25.0264	24.1184	24.7023				2	2	23.2	23.2	sp|P61956|SUMO2_HUMAN;sp|Q6EEV6|SUMO4_HUMAN;sp|P55854|SUMO3_HUMAN	sp|P61956|SUMO2_HUMAN;sp|Q6EEV6|SUMO4_HUMAN;sp|P55854|SUMO3_HUMAN	P61956			FALSE	FALSE	0
21.5035	22.6695	22.8969	19.2631	22.7818	20.1724				3	3	68.2	68.2	sp|P61960|UFM1_HUMAN	sp|P61960|UFM1_HUMAN	P61960			FALSE	FALSE	0
24.0215	22.789	23.4067	19.9507	19.8957	21.5404				2	2	11.1	11.1	sp|P61964|WDR5_HUMAN	sp|P61964|WDR5_HUMAN	P61964			FALSE	FALSE	0
23.3123	24.775	24.102	20.1249	23.3515	24.4711				5	5	56.7	56.7	sp|P61970|NTF2_HUMAN	sp|P61970|NTF2_HUMAN	P61970			FALSE	FALSE	0
28.3867	28.4631	28.3132	27.976	28.1181	28.0079				24	24	62.2	62.2	sp|P61978|HNRPK_HUMAN	sp|P61978|HNRPK_HUMAN	P61978			FALSE	FALSE	0
22.9454	23.8042	24.9589	24.7317	23.4025	24.3677				10	5	38.1	24.3	sp|P61981|1433G_HUMAN	sp|P61981|1433G_HUMAN	P61981			FALSE	FALSE	0
25.7458	25.5035	26.4641	25.6979	25.2682	25.1156				11	11	42.3	42.3	sp|P62081|RS7_HUMAN	sp|P62081|RS7_HUMAN	P62081			FALSE	FALSE	0
26.9115	27.6427	26.7735	26.8171	26.7511	26.0233				16	5	59.4	26.1	sp|P62136|PP1A_HUMAN	sp|P62136|PP1A_HUMAN	P62136			FALSE	FALSE	0
24.3869	23.8736	23.8058	24.1871	23.9467	23.5292				16	5	59.9	26.3	sp|P62140|PP1B_HUMAN	sp|P62140|PP1B_HUMAN	P62140			FALSE	FALSE	0
25.0676	25.036	25.6608	23.5775	24.8243	20.9541				13	13	43.9	43.9	sp|P62191|PRS4_HUMAN	sp|P62191|PRS4_HUMAN	P62191			FALSE	FALSE	0
25.8782	26.5495	26.0784	24.4631	24.9573	23.5925				17	17	60.8	60.8	sp|P62195|PRS8_HUMAN;sp|Q8NB90|AFG2H_HUMAN	sp|P62195|PRS8_HUMAN	P62195			FALSE	FALSE	0
27.2264	26.5298	27.47	27.7544	26.4841	27.2321				12	12	59.1	59.1	sp|P62241|RS8_HUMAN	sp|P62241|RS8_HUMAN	P62241			FALSE	FALSE	0
26.8274	27.316	27.0833	26.1521	27.6696	28.0461				10	10	66.9	66.9	sp|P62244|RS15A_HUMAN	sp|P62244|RS15A_HUMAN	P62244			FALSE	FALSE	0
26.8236	26.7565	27.02	27.693	26.9267	26.8762				11	11	52.7	52.7	sp|P62249|RS16_HUMAN	sp|P62249|RS16_HUMAN	P62249			FALSE	FALSE	0
24.3283	25.423	26.1384	23.7687	24.6684	23.1964				12	9	51	43.9	sp|P62258|1433E_HUMAN	sp|P62258|1433E_HUMAN	P62258			FALSE	FALSE	0
27.12	25.7855	26.7787	24.2999	24.7758	24.066				8	8	40.4	40.4	sp|P62263|RS14_HUMAN	sp|P62263|RS14_HUMAN	P62263			FALSE	FALSE	0
23.1927	24.3056	24.3292	23.7071	23.2478	22.888				5	5	35.7	35.7	sp|P62266|RS23_HUMAN	sp|P62266|RS23_HUMAN	P62266			FALSE	FALSE	0
28.1831	28.2666	28.1387	27.6093	27.8124	27.1472				16	16	65.1	65.1	sp|P62269|RS18_HUMAN	sp|P62269|RS18_HUMAN	P62269			FALSE	FALSE	0
26.1352	26.1175	26.4325	26.203	26.7924	26.5042				11	11	51	51	sp|P62277|RS13_HUMAN	sp|P62277|RS13_HUMAN	P62277			FALSE	FALSE	0
26.5107	26.3932	26.8123	26.5895	24.9238	26.1727				9	9	55.7	55.7	sp|P62280|RS11_HUMAN	sp|P62280|RS11_HUMAN	P62280			FALSE	FALSE	0
23.5047	23.296	23.7402	20.3074	24.1681	23.7283				3	3	56.5	56.5	sp|P62304|RUXE_HUMAN	sp|P62304|RUXE_HUMAN	P62304			FALSE	FALSE	0
22.6112	22.0971	22.8433	18.3018	22.5503	19.5831				2	2	39.5	39.5	sp|P62306|RUXF_HUMAN	sp|P62306|RUXF_HUMAN	P62306			FALSE	FALSE	0
20.7652	21.0422	22.6375	19.9241	20.6177	23.0738				2	2	20.2	20.2	sp|P62314|SMD1_HUMAN	sp|P62314|SMD1_HUMAN	P62314			FALSE	FALSE	0
21.303	21.3227	22.535	20.5377	22.1431	22.9434				3	3	39	39	sp|P62316|SMD2_HUMAN	sp|P62316|SMD2_HUMAN	P62316			FALSE	FALSE	0
24.0434	24.0429	24.8453	24.7409	25.0104	24.095				4	4	47.6	47.6	sp|P62318|SMD3_HUMAN	sp|P62318|SMD3_HUMAN	P62318			FALSE	FALSE	0
27.1192	28.2474	29.8104	30.4572	30.2031	30.0942				9	8	93.2	88.6	sp|P62328|TYB4_HUMAN;sp|O14604|TYB4Y_HUMAN	sp|P62328|TYB4_HUMAN	P62328			FALSE	FALSE	0
24.9767	26.3807	25.7484	22.4465	25.6226	23.9515				8	8	63.4	63.4	sp|P62330|ARF6_HUMAN	sp|P62330|ARF6_HUMAN	P62330			FALSE	FALSE	0
25.9694	26.4018	25.8699	22.5891	24.1079	20.9471				19	19	53.5	53.5	sp|P62333|PRS10_HUMAN	sp|P62333|PRS10_HUMAN	P62333			FALSE	FALSE	0
27.6948	27.3752	27.3385	27.1106	27.103	26.4847				18	18	55.3	55.3	sp|P62424|RL7A_HUMAN	sp|P62424|RL7A_HUMAN	P62424			FALSE	FALSE	0
28.1135	28.3066	28.3324	28.2495	28.0372	27.9739				27	15	74.9	43	sp|P62701|RS4X_HUMAN	sp|P62701|RS4X_HUMAN	P62701			FALSE	FALSE	0
22.5762	22.4162	23.8666	20.797	19.652	19.4685				3	3	25.6	25.6	sp|P62750|RL23A_HUMAN	sp|P62750|RL23A_HUMAN	P62750			FALSE	FALSE	0
26.6777	25.8555	26.8072	26.7579	24.593	25.608				9	9	30.5	30.5	sp|P62753|RS6_HUMAN	sp|P62753|RS6_HUMAN	P62753			FALSE	FALSE	0
28.4614	27.2971	26.7749	33.1379	33.5831	32.0527				20	20	62.1	62.1	sp|P62805|H4_HUMAN	sp|P62805|H4_HUMAN	P62805			FALSE	FALSE	0
28.1929	28	27.2379	27.3098	27.1044	27.0826				16	9	78	48.3	sp|P62820|RAB1A_HUMAN	sp|P62820|RAB1A_HUMAN	P62820			FALSE	FALSE	0
28.7455	28.799	28.7881	27.1494	28.2686	27.3355				18	18	54.6	54.6	sp|P62826|RAN_HUMAN	sp|P62826|RAN_HUMAN	P62826			FALSE	FALSE	0
25.7118	25.6092	26.1188	22.3499	20.5796	22.3041				6	6	47.1	47.1	sp|P62829|RL23_HUMAN	sp|P62829|RL23_HUMAN	P62829			FALSE	FALSE	0
22.8098	23.6532	22.6026	18.455	24.278	20.3658				15	2	66.3	15.2	sp|P62834|RAP1A_HUMAN	sp|P62834|RAP1A_HUMAN	P62834			FALSE	FALSE	0
23.7655	22.8237	24.2009	21.2766	23.9158	23.2967				3	3	27.6	27.6	sp|P62841|RS15_HUMAN	sp|P62841|RS15_HUMAN	P62841			FALSE	FALSE	0
24.6702	25.288	26.7475	26.2822	26.1672	26.3964				5	5	30.1	30.1	sp|P62847|RS24_HUMAN	sp|P62847|RS24_HUMAN	P62847			FALSE	FALSE	0
25.8703	25.9474	25.9253	25.8223	25.7914	25.4287				5	5	32	32	sp|P62851|RS25_HUMAN	sp|P62851|RS25_HUMAN	P62851			FALSE	FALSE	0
26.4327	26.3512	26.5241	27.2454	25.3761	26.067				4	4	37.4	37.4	sp|P62854|RS26_HUMAN;sp|Q5JNZ5|RS26L_HUMAN	sp|P62854|RS26_HUMAN;sp|Q5JNZ5|RS26L_HUMAN	P62854			FALSE	FALSE	0
23.7631	23.0415	24.1384	23.0147	23.5579	24.1651				4	4	52.2	52.2	sp|P62857|RS28_HUMAN	sp|P62857|RS28_HUMAN	P62857			FALSE	FALSE	0
27.2831	27.4865	27.2151	26.9879	27.1002	26.2076				17	9	55.3	31.8	sp|P62873|GBB1_HUMAN	sp|P62873|GBB1_HUMAN	P62873			FALSE	FALSE	0
21.7418	21.9168	21.3156	19.5014	19.7122	20.0001				1	1	13.4	13.4	sp|P62875|RPAB5_HUMAN	sp|P62875|RPAB5_HUMAN	P62875			FALSE	FALSE	0
20.6182	21.2735	20.8905	20.9917	20.9383	21.5306				1	1	16.7	16.7	sp|P62877|RBX1_HUMAN	sp|P62877|RBX1_HUMAN	P62877			FALSE	FALSE	0
26.1663	26.8242	26.6716	23.4782	24.3902	21.0006				17	7	55.3	27.9	sp|P62879|GBB2_HUMAN	sp|P62879|GBB2_HUMAN	P62879		+	FALSE	FALSE	0
27.1032	27.2323	27.0719	27.4056	27.086	27.4789				7	7	67.8	67.8	sp|P62888|RL30_HUMAN	sp|P62888|RL30_HUMAN	P62888			FALSE	FALSE	0
23.1844	20.704	22.2081	20.0192	20.5039	22.212				1	1	7.2	7.2	sp|P62899|RL31_HUMAN	sp|P62899|RL31_HUMAN	P62899			FALSE	FALSE	0
26.2838	26.8416	26.5342	19.6045	24.0542	22.6331				9	9	53.9	53.9	sp|P62906|RL10A_HUMAN	sp|P62906|RL10A_HUMAN	P62906			FALSE	FALSE	0
24.3831	24.7334	24.8295	24.2816	23.0474	23.9375				8	8	54.1	54.1	sp|P62910|RL32_HUMAN	sp|P62910|RL32_HUMAN	P62910			FALSE	FALSE	0
27.3366	27.6716	27.3983	27.0548	26.8304	26.5299				15	15	73	73	sp|P62913|RL11_HUMAN	sp|P62913|RL11_HUMAN	P62913			FALSE	FALSE	0
26.8804	26.3536	27.1281	25.9116	25.5746	22.4113				10	10	44.4	44.4	sp|P62917|RL8_HUMAN	sp|P62917|RL8_HUMAN	P62917			FALSE	FALSE	0
28.092	28.0035	29.7782	28.5855	28.519	28.8439				14	12	81.8	73.3	sp|P62937|PPIA_HUMAN	sp|P62937|PPIA_HUMAN	P62937		+	TRUE	FALSE	0
21.2064	19.0574	24.6139	24.3748	24.2101	24.0503				4	4	73.1	73.1	sp|P62942|FKB1A_HUMAN	sp|P62942|FKB1A_HUMAN	P62942			FALSE	FALSE	0
28.3642	27.6376	27.7404	28.151	28.1874	27.5825				7	7	43.6	43.6	sp|P62979|RS27A_HUMAN;sp|P62987|RL40_HUMAN;sp|P0CG47|UBB_HUMAN;sp|P0CG48|UBC_HUMAN	sp|P62979|RS27A_HUMAN;sp|P62987|RL40_HUMAN;sp|P0CG47|UBB_HUMAN;sp|P0CG48|UBC_HUMAN	P62979		+	FALSE	FALSE	0
21.3366	21.4192	23.149	22.6378	20.3071	22.6061				4	4	19.8	19.8	sp|P62993|GRB2_HUMAN	sp|P62993|GRB2_HUMAN	P62993			FALSE	FALSE	0
22.7172	23.5145	24.0669	22.6029	23.457	23.9099				5	5	20.8	20.8	sp|P62995|TRA2B_HUMAN	sp|P62995|TRA2B_HUMAN	P62995			FALSE	FALSE	0
23.9976	23.0235	24.3923	22.9069	19.6344	20.3334				7	4	8.4	4.9	sp|P63010|AP2B1_HUMAN	sp|P63010|AP2B1_HUMAN	P63010			FALSE	FALSE	0
27.3823	28.5862	29.1968	29.3649	28.9081	29.0581				24	19	75.1	71.4	sp|P63104|1433Z_HUMAN	sp|P63104|1433Z_HUMAN	P63104		+	FALSE	FALSE	0
23.7004	24.4108	24.426	18.7905	19.1741	22.3335				5	5	15.4	15.4	sp|P63151|2ABA_HUMAN;sp|Q66LE6|2ABD_HUMAN;sp|Q00005|2ABB_HUMAN;sp|Q9Y2T4|2ABG_HUMAN	sp|P63151|2ABA_HUMAN	P63151			FALSE	FALSE	0
23.7817	23.6528	23.317	21.257	20.2127	19.1774				3	2	50.6	38.2	sp|P63167|DYL1_HUMAN	sp|P63167|DYL1_HUMAN	P63167			FALSE	FALSE	0
21.495	22.3267	21.6485	22.0252	22.3332	18.9755				3	3	26.5	26.5	sp|P63218|GBG5_HUMAN	sp|P63218|GBG5_HUMAN	P63218			FALSE	FALSE	0
24.1399	24.1384	24.0473	20.9595	19.6132	20.0883				3	3	51.8	51.8	sp|P63220|RS21_HUMAN	sp|P63220|RS21_HUMAN	P63220			FALSE	FALSE	0
25.9612	25.9157	26.4342	25.8103	25.837	26.1205				10	10	68.2	68.2	sp|P63241|IF5A1_HUMAN;sp|Q6IS14|IF5AL_HUMAN;sp|Q9GZV4|IF5A2_HUMAN	sp|P63241|IF5A1_HUMAN;sp|Q6IS14|IF5AL_HUMAN;sp|Q9GZV4|IF5A2_HUMAN	P63241			FALSE	FALSE	0
28.3111	29.2443	28.7885	27.9532	28.503	28.3811				20	20	74.4	74.4	sp|P63244|RACK1_HUMAN	sp|P63244|RACK1_HUMAN	P63244			FALSE	FALSE	0
28.757	26.4747	28.4922	26.502	26.3108	26.4705				57	1	99.2	4.5	sp|P63261|ACTG_HUMAN	sp|P63261|ACTG_HUMAN	P63261		+	FALSE	FALSE	0
22.326	21.9744	23.3498	22.2896	19.1502	20.4493				2	2	14.6	14.6	sp|P63279|UBC9_HUMAN	sp|P63279|UBC9_HUMAN	P63279			FALSE	FALSE	0
23.9266	24.5799	27.7491	27.0283	25.9572	27.5319				7	6	88.6	81.8	sp|P63313|TYB10_HUMAN;CON__P21752	sp|P63313|TYB10_HUMAN	P63313			FALSE	FALSE	0
25.6479	26.3045	25.2986	27.1555	25.3996	26.5399				9	9	39.8	39.8	sp|P67775|PP2AA_HUMAN;sp|P62714|PP2AB_HUMAN	sp|P67775|PP2AA_HUMAN;sp|P62714|PP2AB_HUMAN	P67775			FALSE	FALSE	0
20.933	20.5233	22.6801	19.6885	21.8741	22.7089				4	4	18.5	18.5	sp|P67809|YBOX1_HUMAN	sp|P67809|YBOX1_HUMAN	P67809			FALSE	FALSE	0
22.6494	23.3819	23.082	20.4966	20.1542	21.392				4	4	23.5	23.5	sp|P67812|SC11A_HUMAN;sp|P0C7V7|SC11B_HUMAN	sp|P67812|SC11A_HUMAN	P67812			FALSE	FALSE	0
22.3174	24.1189	21.8458	20.6582	23.8346	21.6032				4	4	33.5	33.5	sp|P67870|CSK2B_HUMAN	sp|P67870|CSK2B_HUMAN	P67870			FALSE	FALSE	0
29.7142	28.2478	29.8858	29.7716	29.1121	29.5442				37	24	83.5	62.5	sp|P67936|TPM4_HUMAN;sp|Q2TAC2|CCD57_HUMAN	sp|P67936|TPM4_HUMAN	P67936			FALSE	FALSE	0
33.0405	32.1062	33.3868	31.9901	31.0444	32.517				36	8	64.7	28.6	sp|P68032|ACTC_HUMAN;sp|P63267|ACTH_HUMAN;sp|P68133|ACTS_HUMAN;sp|P62736|ACTA_HUMAN	sp|P68032|ACTC_HUMAN;sp|P63267|ACTH_HUMAN;sp|P68133|ACTS_HUMAN;sp|P62736|ACTA_HUMAN	P68032		+	FALSE	FALSE	0
30.4187	30.9307	30.6296	30.2562	30.4155	30.4337				28	28	62.6	62.6	sp|P68104|EF1A1_HUMAN;sp|Q5VTE0|EF1A3_HUMAN;sp|Q05639|EF1A2_HUMAN	sp|P68104|EF1A1_HUMAN;sp|Q5VTE0|EF1A3_HUMAN	P68104		+	FALSE	FALSE	0
31.4357	31.8332	31.3483	30.758	31.0421	30.6761				33	0	77.2	0	sp|P68363|TBA1B_HUMAN;sp|A6NHL2|TBAL3_HUMAN;sp|Q9H853|TBA4B_HUMAN	sp|P68363|TBA1B_HUMAN	P68363			FALSE	FALSE	0
29.0194	28.63	28.4917	28.4476	28.0677	27.7582				31	7	69.2	21	sp|P68366|TBA4A_HUMAN	sp|P68366|TBA4A_HUMAN	P68366			FALSE	FALSE	0
29.3601	29.35	29.468	27.9709	28.5962	27.7215				29	1	69.2	2.7	sp|P68371|TBB4B_HUMAN	sp|P68371|TBB4B_HUMAN	P68371			FALSE	FALSE	0
23.8507	24.2421	24.4692	19.7901	23.1933	23.3006				6	6	23.3	23.3	sp|P68400|CSK21_HUMAN;sp|Q8NEV1|CSK23_HUMAN	sp|P68400|CSK21_HUMAN;sp|Q8NEV1|CSK23_HUMAN	P68400			FALSE	FALSE	0
22.7341	23.4961	23.0505	22.6744	23.3554	20.5377				4	4	33.6	33.6	sp|P68402|PA1B2_HUMAN	sp|P68402|PA1B2_HUMAN	P68402			FALSE	FALSE	0
20.3598	19.2047	21.6755	28.3364	27.1115	28.6851				11	1	57.4	23.5	sp|P68431|H31_HUMAN;sp|Q16695|H31T_HUMAN;sp|Q6NXT2|H3C_HUMAN	sp|P68431|H31_HUMAN;sp|Q16695|H31T_HUMAN;sp|Q6NXT2|H3C_HUMAN	P68431			FALSE	FALSE	0
24.3318	26.0333	27.6629	25.9098	27.4143	27.0104				9	7	67.3	54.4	sp|P68871|HBB_HUMAN;sp|P02042|HBD_HUMAN;sp|P69892|HBG2_HUMAN;sp|P69891|HBG1_HUMAN;sp|P02100|HBE_HUMAN	sp|P68871|HBB_HUMAN;sp|P02042|HBD_HUMAN	P68871		+	TRUE	FALSE	0
21.1573	18.7471	20.8531	23.1526	22.3711	23.6339				5	5	5.6	5.6	sp|P69849|NOMO3_HUMAN;sp|Q15155|NOMO1_HUMAN;sp|Q5JPE7|NOMO2_HUMAN	sp|P69849|NOMO3_HUMAN;sp|Q15155|NOMO1_HUMAN;sp|Q5JPE7|NOMO2_HUMAN	P69849			TRUE	FALSE	0
25.3122	27.119	27.7849	24.0865	27.4991	26.9068				9	5	63.4	39.4	sp|P69905|HBA_HUMAN	sp|P69905|HBA_HUMAN	P69905		+	TRUE	FALSE	0
24.0441	24.2343	23.8275	20.1881	20.3473	19.8065				9	9	11.9	11.9	sp|P78344|IF4G2_HUMAN	sp|P78344|IF4G2_HUMAN	P78344			FALSE	FALSE	0
23.0574	21.5002	22.0512	19.4279	20.6665	19.9442				5	5	7.2	7.2	sp|P78347|GTF2I_HUMAN;sp|Q86UP8|GTD2A_HUMAN;sp|Q6EKJ0|GTD2B_HUMAN	sp|P78347|GTF2I_HUMAN	P78347			FALSE	FALSE	0
26.6491	26.7283	27.2347	24.6094	26.5941	26.0725				24	24	58.7	58.7	sp|P78371|TCPB_HUMAN	sp|P78371|TCPB_HUMAN	P78371			FALSE	FALSE	0
27.7039	28.0625	27.7254	25.5133	27.3146	26.3256				70	70	23	23	sp|P78527|PRKDC_HUMAN	sp|P78527|PRKDC_HUMAN	P78527			FALSE	FALSE	0
24.832	24.3389	25.7624	26.7537	26.0704	25.4036				2	2	22.8	22.8	sp|P80511|S10AC_HUMAN	sp|P80511|S10AC_HUMAN	P80511		+	FALSE	FALSE	0
18.7871	21.7708	23.6059	23.3668	24.5042	24.4377				7	7	63	63	sp|P80723|BASP1_HUMAN	sp|P80723|BASP1_HUMAN	P80723			FALSE	FALSE	0
21.829	21.4396	22.2705	20.1956	19.7343	19.9939				3	3	13.3	13.3	sp|P82650|RT22_HUMAN	sp|P82650|RT22_HUMAN	P82650			FALSE	FALSE	0
21.3423	20.6301	20.3813	20.1595	19.4857	19.6024				2	2	11.5	11.5	sp|P82673|RT35_HUMAN	sp|P82673|RT35_HUMAN	P82673			FALSE	FALSE	0
23.459	23.2485	24.2283	19.5563	18.0745	23.1851				4	4	15.3	15.3	sp|P83731|RL24_HUMAN	sp|P83731|RL24_HUMAN	P83731			FALSE	FALSE	0
28.0539	29.4339	28.6932	28.5944	29.0952	27.9611				15	10	84.5	54.7	sp|P84077|ARF1_HUMAN;sp|P61204|ARF3_HUMAN	sp|P84077|ARF1_HUMAN;sp|P61204|ARF3_HUMAN	P84077			FALSE	FALSE	0
24.5939	25.5964	25.2173	24.4127	24.8642	24.0893				11	6	81.7	51.7	sp|P84085|ARF5_HUMAN	sp|P84085|ARF5_HUMAN	P84085			FALSE	FALSE	0
23.8217	24.3811	25.0621	24.5665	23.792	24.4164				4	4	39.4	39.4	sp|P84090|ERH_HUMAN	sp|P84090|ERH_HUMAN	P84090			FALSE	FALSE	0
27.3866	28.0268	27.5841	26.6995	26.5973	26.4948				15	14	67.5	61.8	sp|P84095|RHOG_HUMAN	sp|P84095|RHOG_HUMAN	P84095			FALSE	FALSE	0
23.6342	23.5298	24.033	20.5711	20.3226	18.9416				3	3	12.8	12.8	sp|P84098|RL19_HUMAN	sp|P84098|RL19_HUMAN	P84098			FALSE	FALSE	0
26.1485	25.6244	26.479	24.7812	25.358	25.2588				7	6	41.5	41.5	sp|P84103|SRSF3_HUMAN	sp|P84103|SRSF3_HUMAN	P84103			FALSE	FALSE	0
26.9651	25.9429	25.5783	31.6864	31.7735	30.6779				11	1	57.4	23.5	sp|P84243|H33_HUMAN	sp|P84243|H33_HUMAN	P84243			FALSE	FALSE	0
21.4654	20.8726	22.1012	19.222	22.7208	22.349				1	1	1.9	1.9	sp|P85037|FOXK1_HUMAN	sp|P85037|FOXK1_HUMAN	P85037			FALSE	FALSE	0
25.4374	25.6889	25.7689	19.1945	22.1043	20.5159				21	21	29.6	29.6	sp|P98171|RHG04_HUMAN	sp|P98171|RHG04_HUMAN	P98171			FALSE	FALSE	0
23.178	22.9171	22.8996	23.4147	22.7659	22.7176				2	2	3.6	3.6	sp|P98194|AT2C1_HUMAN	sp|P98194|AT2C1_HUMAN	P98194			FALSE	FALSE	0
22.1766	21.3072	22.376	22.8182	21.7894	21.5454				4	4	14.6	14.6	sp|Q00013|EM55_HUMAN	sp|Q00013|EM55_HUMAN	Q00013			FALSE	FALSE	0
23.3667	22.8746	23.2151	19.4969	20.3111	21.2567				7	7	7.9	7.9	sp|Q00341|VIGLN_HUMAN	sp|Q00341|VIGLN_HUMAN	Q00341			FALSE	FALSE	0
20.6206	20.3652	22.1835	27.9463	28.2246	27.8618				7	7	35.4	35.4	sp|Q00577|PURA_HUMAN	sp|Q00577|PURA_HUMAN	Q00577			FALSE	FALSE	0
28.7153	29.5402	28.9577	28.0367	29.2546	27.965				65	65	47.8	47.8	sp|Q00610|CLH1_HUMAN;sp|P53675|CLH2_HUMAN	sp|Q00610|CLH1_HUMAN	Q00610			FALSE	FALSE	0
29.0135	28.6364	29.1391	28.5319	28.0925	28.1454				39	39	47.8	47.8	sp|Q00839|HNRPU_HUMAN	sp|Q00839|HNRPU_HUMAN	Q00839			FALSE	FALSE	0
27.9629	25.2881	27.8193	23.0957	22.4424	21.1347				55	55	34	34	sp|Q01082|SPTB2_HUMAN;sp|O15020|SPTN2_HUMAN;sp|P11277|SPTB1_HUMAN	sp|Q01082|SPTB2_HUMAN	Q01082			FALSE	FALSE	0
21.124	21.0113	21.2235	19.7404	19.8482	18.8219				3	3	11.2	11.2	sp|Q01085|TIAR_HUMAN;sp|P31483|TIA1_HUMAN	sp|Q01085|TIAR_HUMAN	Q01085			FALSE	FALSE	0
22.1379	22.4515	26.1113	23.7133	25.3949	25.7406				5	5	26.6	26.6	sp|Q01105|SET_HUMAN;sp|P0DME0|SETLP_HUMAN	sp|Q01105|SET_HUMAN;sp|P0DME0|SETLP_HUMAN	Q01105			FALSE	FALSE	0
24.0528	23.7363	25.4119	23.6158	23.9077	24.9421				5	5	21.7	21.7	sp|Q01130|SRSF2_HUMAN;sp|Q9BRL6|SRSF8_HUMAN	sp|Q01130|SRSF2_HUMAN	Q01130			FALSE	FALSE	0
25.6199	25.9556	27.6442	27.1315	27.608	27.1312				31	31	59.4	59.4	sp|Q01518|CAP1_HUMAN;sp|P40123|CAP2_HUMAN	sp|Q01518|CAP1_HUMAN	Q01518			FALSE	FALSE	0
26.7188	26.8053	26.764	24.6769	25.6305	26.1113				24	21	37	32.3	sp|Q01813|PFKAP_HUMAN	sp|Q01813|PFKAP_HUMAN	Q01813			FALSE	FALSE	0
19.4199	19.6537	19.2544	20.415	20.1325	21.0996				2	2	5.4	5.4	sp|Q02108|GCYA1_HUMAN	sp|Q02108|GCYA1_HUMAN	Q02108			FALSE	FALSE	0
26.5808	25.7543	25.9316	22.4938	22.8026	22.163				20	20	28.9	28.9	sp|Q02218|ODO1_HUMAN;sp|Q9ULD0|OGDHL_HUMAN	sp|Q02218|ODO1_HUMAN	Q02218			FALSE	FALSE	0
25.088	25.0188	24.8606	20.292	21.2537	21.4399				10	10	28	28	sp|Q02252|MMSA_HUMAN	sp|Q02252|MMSA_HUMAN	Q02252			FALSE	FALSE	0
21.903	23.2757	22.4137	19.5592	20.7376	20.5484				2	2	10.5	10.5	sp|Q02338|BDH_HUMAN	sp|Q02338|BDH_HUMAN	Q02338			FALSE	FALSE	0
26.8859	27.0254	27.3795	27.472	26.8126	26.7646				10	10	44.3	44.3	sp|Q02543|RL18A_HUMAN	sp|Q02543|RL18A_HUMAN	Q02543			FALSE	FALSE	0
25.2834	25.2002	25.4771	22.589	24.1186	22.0614				9	4	23.2	9.2	sp|Q02750|MP2K1_HUMAN	sp|Q02750|MP2K1_HUMAN	Q02750			FALSE	FALSE	0
26.648	27.1383	27.0019	25.3513	26.5623	25.2189				16	16	40.3	40.3	sp|Q02878|RL6_HUMAN	sp|Q02878|RL6_HUMAN	Q02878			FALSE	FALSE	0
21.0647	20.3352	21.7067	19.8397	19.5063	20.0402				2	2	5.5	5.5	sp|Q03169|TNAP2_HUMAN	sp|Q03169|TNAP2_HUMAN	Q03169		+	FALSE	FALSE	0
25.2938	23.393	24.3402	21.6744	20.5683	20.5735				16	12	27.3	23.5	sp|Q03252|LMNB2_HUMAN	sp|Q03252|LMNB2_HUMAN	Q03252			FALSE	FALSE	0
27.0197	26.1637	25.3926	21.6306	25.4877	20.6071				14	14	30.8	30.8	sp|Q03518|TAP1_HUMAN	sp|Q03518|TAP1_HUMAN	Q03518			FALSE	FALSE	0
25.1014	25.1754	24.6563	24.0306	23.9361	24.4945				10	10	20.6	20.6	sp|Q03519|TAP2_HUMAN	sp|Q03519|TAP2_HUMAN	Q03519			FALSE	FALSE	0
23.1732	22.8025	22.8006	19.0305	22.9773	20.9369				4	4	22.6	22.6	sp|Q04323|UBXN1_HUMAN	sp|Q04323|UBXN1_HUMAN	Q04323			FALSE	FALSE	0
24.7346	23.7744	24.6863	20.4786	18.9602	22.2936				15	15	12.8	12.8	sp|Q04637|IF4G1_HUMAN;REV__sp|Q8NEG2|CG057_HUMAN;sp|O43432|IF4G3_HUMAN	sp|Q04637|IF4G1_HUMAN	Q04637			FALSE	FALSE	0
23.9377	24.3264	25.1299	31.5978	30.7196	31.0663				14	14	64.9	64.9	sp|Q04837|SSBP_HUMAN	sp|Q04837|SSBP_HUMAN	Q04837			FALSE	FALSE	0
22.6957	22.9206	21.7733	21.8051	21.5769	19.0284				2	2	5	5	sp|Q04864|REL_HUMAN	sp|Q04864|REL_HUMAN	Q04864			FALSE	FALSE	0
26.3854	26.9583	26.8316	25.9193	26.1035	25.3965				17	14	65	65	sp|Q04917|1433F_HUMAN	sp|Q04917|1433F_HUMAN	Q04917			FALSE	FALSE	0
24.0122	24.7724	24.1359	23.6548	19.5201	19.4814				10	10	17.3	17.3	sp|Q05209|PTN12_HUMAN	sp|Q05209|PTN12_HUMAN	Q05209			FALSE	FALSE	0
22.7301	24.4559	22.3679	20.3196	24.9016	20.6485				2	2	20.4	20.4	sp|Q05315|LEG10_HUMAN	sp|Q05315|LEG10_HUMAN	Q05315			FALSE	FALSE	0
21.9207	21.4989	22.8114	19.7558	20.2284	18.8281				1	1	3.5	3.5	sp|Q05519|SRS11_HUMAN	sp|Q05519|SRS11_HUMAN	Q05519			FALSE	FALSE	0
25.8924	25.6802	25.6781	20.3646	25.3036	20.2181				21	20	39.1	37.6	sp|Q05655|KPCD_HUMAN	sp|Q05655|KPCD_HUMAN	Q05655			FALSE	FALSE	0
26.4933	18.2709	25.1874	20.9337	21.7489	20.5776				14	14	20.1	20.1	sp|Q05682|CALD1_HUMAN	sp|Q05682|CALD1_HUMAN	Q05682			FALSE	FALSE	0
24.9949	23.9542	24.5775	18.8609	20.8018	21.4379				2	2	1.5	1.5	sp|Q05BV3|EMAL5_HUMAN	sp|Q05BV3|EMAL5_HUMAN	Q05BV3			FALSE	FALSE	0
26.4718	26.7818	26.0348	20.4654	24.9814	22.0171				17	17	32.3	32.3	sp|Q06187|BTK_HUMAN	sp|Q06187|BTK_HUMAN	Q06187			FALSE	FALSE	0
22.6533	23.6521	22.9719	18.8673	21.6492	19.7375				7	7	16.3	16.3	sp|Q06210|GFPT1_HUMAN;sp|O94808|GFPT2_HUMAN	sp|Q06210|GFPT1_HUMAN	Q06210			FALSE	FALSE	0
22.3664	23.0717	24.5807	24.5084	24.5551	25.3835				8	8	36.9	36.9	sp|Q06323|PSME1_HUMAN	sp|Q06323|PSME1_HUMAN	Q06323			FALSE	FALSE	0
26.3688	26.2817	26.5932	26.8192	27.1999	26.9873				16	12	71.9	56.8	sp|Q06830|PRDX1_HUMAN	sp|Q06830|PRDX1_HUMAN	Q06830		+	FALSE	FALSE	0
28.0767	27.165	27.8927	27.3447	26.3831	26.8061				7	7	39.4	39.4	sp|Q07020|RL18_HUMAN	sp|Q07020|RL18_HUMAN	Q07020			FALSE	FALSE	0
25.0231	23.2781	25.1801	24.6362	20.27	24.2883				13	13	28.4	28.4	sp|Q07065|CKAP4_HUMAN;sp|Q96K21|ANCHR_HUMAN	sp|Q07065|CKAP4_HUMAN	Q07065			FALSE	FALSE	0
26.3171	25.6777	25.8158	19.7641	21.4425	20.5675				8	8	27.8	27.8	sp|Q07666|KHDR1_HUMAN;sp|Q5VWX1|KHDR2_HUMAN	sp|Q07666|KHDR1_HUMAN	Q07666			FALSE	FALSE	0
20.7991	21.2993	22.7796	19.9644	20.2257	20.7156				2	2	13.5	13.5	sp|Q07812|BAX_HUMAN	sp|Q07812|BAX_HUMAN	Q07812			FALSE	FALSE	0
21.8736	20.9753	21.3991	20.867	20.6134	21.108				3	3	5.9	5.9	sp|Q07866|KLC1_HUMAN;sp|Q9H0B6|KLC2_HUMAN	sp|Q07866|KLC1_HUMAN	Q07866			FALSE	FALSE	0
25.7716	25.0211	25.7463	25.0653	25.8335	26.3361				11	11	50	50	sp|Q07955|SRSF1_HUMAN	sp|Q07955|SRSF1_HUMAN	Q07955			FALSE	FALSE	0
26.888	27.597	27.2923	20.5448	24.8827	23.1654				28	28	30.6	30.6	sp|Q08211|DHX9_HUMAN	sp|Q08211|DHX9_HUMAN	Q08211			FALSE	FALSE	0
22.377	22.1291	24.2786	18.9389	21.248	22.5657				3	3	16.7	16.7	sp|Q08257|QOR_HUMAN	sp|Q08257|QOR_HUMAN	Q08257			FALSE	FALSE	0
24.0717	23.7106	23.7228	23.1818	23.2863	24.6111				7	7	16.1	16.1	sp|Q08380|LG3BP_HUMAN	sp|Q08380|LG3BP_HUMAN	Q08380		+	TRUE	FALSE	0
21.7046	20.7936	22.6118	20.6283	19.3423	19.7767				1	1	4.3	4.3	sp|Q08752|PPID_HUMAN	sp|Q08752|PPID_HUMAN	Q08752			FALSE	FALSE	0
24.5813	25.0567	24.8116	22.2794	21.0765	21.0391				13	13	19.4	19.4	sp|Q08AF3|SLFN5_HUMAN	sp|Q08AF3|SLFN5_HUMAN	Q08AF3			FALSE	FALSE	0
26.3662	27.0492	26.1097	20.7111	19.9326	19.6556				4	4	6.4	6.4	sp|Q08AM6|VAC14_HUMAN	sp|Q08AM6|VAC14_HUMAN	Q08AM6			FALSE	FALSE	0
24.9547	25.0216	24.7884	22.7578	24.5566	19.8058				14	14	20.9	20.9	sp|Q08J23|NSUN2_HUMAN	sp|Q08J23|NSUN2_HUMAN	Q08J23			FALSE	FALSE	0
22.4337	22.0994	23.2113	23.8107	21.7767	21.9415				5	2	15.1	9.6	sp|Q09028|RBBP4_HUMAN	sp|Q09028|RBBP4_HUMAN	Q09028			FALSE	FALSE	0
23.9354	24.3006	23.5189	19.5706	19.8507	19.296				6	6	11	11	sp|Q09161|NCBP1_HUMAN	sp|Q09161|NCBP1_HUMAN	Q09161			FALSE	FALSE	0
27.6302	25.2119	28.6375	26.4965	26.9209	26.3894				96	96	37.7	37.7	sp|Q09666|AHNK_HUMAN	sp|Q09666|AHNK_HUMAN	Q09666			FALSE	FALSE	0
19.1834	19.9353	21.7783	22.2269	19.7386	19.0474				4	4	3.6	3.6	sp|Q0VD83|APOBR_HUMAN	sp|Q0VD83|APOBR_HUMAN	Q0VD83			FALSE	FALSE	0
25.9253	21.2347	24.9469	20.8354	18.5507	19.1634				13	13	15.7	15.7	sp|Q0ZGT2|NEXN_HUMAN	sp|Q0ZGT2|NEXN_HUMAN	Q0ZGT2			FALSE	FALSE	0
22.1181	22.3222	23.0635	21.2498	19.8126	20.2812				6	3	7.5	4	sp|Q10567|AP1B1_HUMAN	sp|Q10567|AP1B1_HUMAN	Q10567			FALSE	FALSE	0
21.1864	22.6127	21.1663	24.4884	23.1578	23.8955				3	3	3	3	sp|Q10570|CPSF1_HUMAN	sp|Q10570|CPSF1_HUMAN	Q10570			FALSE	FALSE	0
22.4969	23.7675	21.8112	19.4929	20.1012	20.26				6	6	7.5	7.5	sp|Q12768|WASC5_HUMAN	sp|Q12768|WASC5_HUMAN	Q12768			FALSE	FALSE	0
22.7058	22.0125	21.5168	19.6007	20.1305	21.4084				4	4	2.3	2.3	sp|Q12802|AKP13_HUMAN	sp|Q12802|AKP13_HUMAN	Q12802			FALSE	FALSE	0.588571
23.6034	23.5937	23.6575	21.0422	20.9892	18.9573				2	2	7.8	7.8	sp|Q12824|SNF5_HUMAN	sp|Q12824|SNF5_HUMAN	Q12824			FALSE	FALSE	0
24.1331	25.2558	24.3668	20.0141	23.5698	18.5253				9	9	49	49	sp|Q12904|AIMP1_HUMAN	sp|Q12904|AIMP1_HUMAN	Q12904		+	FALSE	FALSE	0
20.5014	20.964	22.9863	19.7909	22.1779	20.8385				5	5	19	19	sp|Q12905|ILF2_HUMAN	sp|Q12905|ILF2_HUMAN	Q12905			FALSE	FALSE	0
21.1135	19.7382	25.1308	23.6072	24.0287	23.9521				11	11	20.5	20.5	sp|Q12906|ILF3_HUMAN	sp|Q12906|ILF3_HUMAN	Q12906			FALSE	FALSE	0
21.6845	22.5355	21.4978	20.5301	20.5677	19.822				2	2	3.7	3.7	sp|Q12931|TRAP1_HUMAN	sp|Q12931|TRAP1_HUMAN	Q12931			FALSE	FALSE	0
21.602	20.9616	22.0483	21.755	19.1938	20.4986				2	2	10.3	10.3	sp|Q12972|PP1R8_HUMAN	sp|Q12972|PP1R8_HUMAN	Q12972			FALSE	FALSE	0
26.322	26.8176	26.8431	25.4049	25.5863	24.1773				19	19	46	46	sp|Q13043|STK4_HUMAN;sp|Q13188|STK3_HUMAN	sp|Q13043|STK4_HUMAN	Q13043			FALSE	FALSE	0
27.2965	26.9318	26.9964	25.2552	25.5653	24.9533				36	36	41.9	41.9	sp|Q13045|FLII_HUMAN	sp|Q13045|FLII_HUMAN	Q13045			FALSE	FALSE	0
23.4362	23.6333	23.2008	21.0453	22.7173	21.9485				4	4	9.6	9.6	sp|Q13057|COASY_HUMAN	sp|Q13057|COASY_HUMAN	Q13057			FALSE	FALSE	0
23.7692	25.0052	23.7979	19.3435	20.7558	20.6266				10	10	9.6	9.6	sp|Q13075|BIRC1_HUMAN	sp|Q13075|BIRC1_HUMAN	Q13075			FALSE	FALSE	0
24.234	24.3931	24.4561	21.9858	24.1602	22.8539				8	8	18.9	18.9	sp|Q13094|LCP2_HUMAN	sp|Q13094|LCP2_HUMAN	Q13094			FALSE	FALSE	0
24.1512	23.8857	23.6982	21.1207	20.3508	20.0965				5	5	12	12	sp|Q13131|AAPK1_HUMAN;sp|P54646|AAPK2_HUMAN	sp|Q13131|AAPK1_HUMAN;sp|P54646|AAPK2_HUMAN	Q13131			FALSE	FALSE	0
26.532	26.2988	26.3121	24.0724	24.8638	23.8725				11	11	37.7	37.7	sp|Q13148|TADBP_HUMAN	sp|Q13148|TADBP_HUMAN	Q13148			FALSE	FALSE	0
26.2203	26.5831	26.722	25.1536	25.6913	24.9427				11	11	39.3	39.3	sp|Q13151|ROA0_HUMAN	sp|Q13151|ROA0_HUMAN	Q13151			FALSE	FALSE	0
23.8639	25.5327	22.7872	21.3814	21.2762	21.4213				6	6	26.2	26.2	sp|Q13155|AIMP2_HUMAN	sp|Q13155|AIMP2_HUMAN	Q13155			FALSE	FALSE	0
23.783	23.856	24.3633	20.6987	20.7638	18.9486				8	5	36.9	29.9	sp|Q13162|PRDX4_HUMAN	sp|Q13162|PRDX4_HUMAN	Q13162			FALSE	FALSE	0
21.134	21.4787	23.4157	20.0445	22.2173	22.3171				10	10	26.7	26.7	sp|Q13177|PAK2_HUMAN;sp|O75914|PAK3_HUMAN;sp|Q13153|PAK1_HUMAN	sp|Q13177|PAK2_HUMAN;sp|O75914|PAK3_HUMAN	Q13177			FALSE	FALSE	0
23.5329	24.648	25.0372	24.8575	24.6415	24.6635				4	4	30.1	30.1	sp|Q13185|CBX3_HUMAN;sp|P83916|CBX1_HUMAN	sp|Q13185|CBX3_HUMAN	Q13185			FALSE	FALSE	0
25.77	26.5789	25.9413	24.2257	25.603	24.115				17	17	22.2	22.2	sp|Q13200|PSMD2_HUMAN	sp|Q13200|PSMD2_HUMAN	Q13200			FALSE	FALSE	0
31.7166	30.7948	30.674	27.8553	26.8904	27.5383				64	64	55.5	55.5	sp|Q13201|MMRN1_HUMAN	sp|Q13201|MMRN1_HUMAN	Q13201			TRUE	FALSE	1.9
24.3523	23.2516	24.8779	25.2737	25.018	25.1283				4	3	11.3	8.7	sp|Q13247|SRSF6_HUMAN;sp|Q08170|SRSF4_HUMAN	sp|Q13247|SRSF6_HUMAN;sp|Q08170|SRSF4_HUMAN	Q13247			FALSE	FALSE	0
26.9441	27.2441	27.2098	24.2156	25.6313	24.691				21	21	47.5	47.5	sp|Q13263|TIF1B_HUMAN	sp|Q13263|TIF1B_HUMAN	Q13263			FALSE	FALSE	0
27.1439	27.0232	26.816	23.3047	24.8768	24.4862				14	14	49	49	sp|Q13303|KCAB2_HUMAN;sp|Q14722|KCAB1_HUMAN	sp|Q13303|KCAB2_HUMAN	Q13303			FALSE	FALSE	0
23.7791	23.7018	24.0872	22.7881	21.5458	22.3698				16	16	7	7	sp|Q13315|ATM_HUMAN	sp|Q13315|ATM_HUMAN	Q13315			FALSE	FALSE	0
24.7607	25.6528	25.7593	24.1266	24.0882	24.0818				11	11	53.2	53.2	sp|Q13347|EIF3I_HUMAN	sp|Q13347|EIF3I_HUMAN	Q13347			FALSE	FALSE	0
24.1962	25.8053	24.8308	24.4328	25.1506	23.689				12	8	32.3	26.1	sp|Q13363|CTBP1_HUMAN	sp|Q13363|CTBP1_HUMAN	Q13363			FALSE	FALSE	0
23.2784	22.8014	24.1143	19.7949	19.5522	22.5952				5	5	14.6	14.6	sp|Q13409|DC1I2_HUMAN	sp|Q13409|DC1I2_HUMAN	Q13409			FALSE	FALSE	0
28.986	28.9634	28.4626	28.0664	28.3085	27.5958				27	27	59.3	59.3	sp|Q13418|ILK_HUMAN	sp|Q13418|ILK_HUMAN	Q13418			FALSE	FALSE	0
22.4683	23.2288	19.3659	23.5942	23.2608	22.2581				3	3	7.5	7.5	sp|Q13422|IKZF1_HUMAN	sp|Q13422|IKZF1_HUMAN	Q13422			FALSE	FALSE	0
26.525	26.6109	25.7686	22.2815	24.0883	19.8877				22	22	29.7	29.7	sp|Q13423|NNTM_HUMAN	sp|Q13423|NNTM_HUMAN	Q13423			FALSE	FALSE	0
25.6295	25.0947	26.0427	21.2181	20.7468	19.6311				16	16	42.9	42.9	sp|Q13451|FKBP5_HUMAN	sp|Q13451|FKBP5_HUMAN	Q13451			FALSE	FALSE	0
23.3584	23.3542	22.9114	20.5348	20.8162	19.9354				6	6	4.3	4.3	sp|Q13459|MYO9B_HUMAN	sp|Q13459|MYO9B_HUMAN	Q13459			FALSE	FALSE	0
24.0464	23.6753	22.669	21.2173	20.1738	21.5639				11	9	9.1	7.6	sp|Q13464|ROCK1_HUMAN	sp|Q13464|ROCK1_HUMAN	Q13464			FALSE	FALSE	0
22.3674	21.723	23.099	20.8967	21.0731	20.5953				2	2	5.4	5.4	sp|Q13492|PICAL_HUMAN	sp|Q13492|PICAL_HUMAN	Q13492			FALSE	FALSE	0
27.1926	27.6678	26.8176	31.1688	29.7402	30.4494				2	2	6.1	6.1	sp|Q13501|SQSTM_HUMAN	sp|Q13501|SQSTM_HUMAN	Q13501			FALSE	FALSE	0
21.8915	23.1747	22.615	19.898	20.4873	19.886				3	3	25.8	25.8	sp|Q13526|PIN1_HUMAN;sp|O15428|PINL_HUMAN	sp|Q13526|PIN1_HUMAN	Q13526			FALSE	FALSE	0
25.5269	25.7346	25.6142	21.6514	19.8919	23.8297				9	9	23.4	23.4	sp|Q13547|HDAC1_HUMAN;sp|Q92769|HDAC2_HUMAN;sp|O15379|HDAC3_HUMAN	sp|Q13547|HDAC1_HUMAN	Q13547			FALSE	FALSE	0
24.3775	24.7056	24.8237	20.4232	20.944	19.9493				9	6	22.2	14.6	sp|Q13557|KCC2D_HUMAN;sp|Q9UQM7|KCC2A_HUMAN;sp|Q13554|KCC2B_HUMAN	sp|Q13557|KCC2D_HUMAN	Q13557			FALSE	FALSE	0
28.1105	28.0523	28.102	22.1352	25.6122	23.4491				47	46	35.8	35.4	sp|Q13576|IQGA2_HUMAN	sp|Q13576|IQGA2_HUMAN	Q13576			FALSE	FALSE	0
23.2177	23.7022	23.0699	20.6617	23.8352	20.4586				7	6	15.7	13.6	sp|Q13596|SNX1_HUMAN	sp|Q13596|SNX1_HUMAN	Q13596			FALSE	FALSE	0
24.1234	24.6251	24.3124	19.0229	20.0578	19.5734				7	7	22.1	22.1	sp|Q13630|FCL_HUMAN	sp|Q13630|FCL_HUMAN	Q13630			FALSE	FALSE	0
25.3997	25.9765	25.1992	24.2037	25.0195	24.3784				10	9	52.4	47.6	sp|Q13637|RAB32_HUMAN;sp|P57729|RAB38_HUMAN	sp|Q13637|RAB32_HUMAN	Q13637			FALSE	FALSE	0
24.1868	23.0783	23.7937	19.5615	18.9994	21.2201				2	2	6.5	6.5	sp|Q13642|FHL1_HUMAN	sp|Q13642|FHL1_HUMAN	Q13642			FALSE	FALSE	0
23.5118	24.3939	23.9015	23.4218	24.1477	23.8019				7	7	13.4	13.4	sp|Q13724|MOGS_HUMAN	sp|Q13724|MOGS_HUMAN	Q13724			TRUE	FALSE	0
28.0654	24.1208	27.8181	21.8689	22.9663	23.748				62	62	34.3	34.3	sp|Q13813|SPTN1_HUMAN	sp|Q13813|SPTN1_HUMAN	Q13813			FALSE	FALSE	0
24.4417	25.1274	25.069	19.6596	24.7928	20.1339				16	4	50.7	21.7	sp|Q13838|DX39B_HUMAN	sp|Q13838|DX39B_HUMAN	Q13838			FALSE	FALSE	0
26.1495	24.8746	26.4974	19.7417	20.946	21.9101				17	17	19.4	19.4	sp|Q14005|IL16_HUMAN	sp|Q14005|IL16_HUMAN	Q14005		+	FALSE	FALSE	0.345133
22.747	24.6592	26.4587	26.3169	25.3856	25.8793				10	10	66.2	66.2	sp|Q14019|COTL1_HUMAN	sp|Q14019|COTL1_HUMAN	Q14019			FALSE	FALSE	0
26.9193	27.0689	28.4693	24.9694	26.2315	25.6387				13	12	40	37.7	sp|Q14103|HNRPD_HUMAN	sp|Q14103|HNRPD_HUMAN	Q14103			FALSE	FALSE	0
25.6547	25.3423	26.0366	23.4782	24.0435	19.3757				12	12	32.3	32.3	sp|Q14141|SEPT6_HUMAN;sp|Q9NVA2|SEP11_HUMAN;sp|Q92599|SEPT8_HUMAN	sp|Q14141|SEPT6_HUMAN	Q14141			FALSE	FALSE	0
25.6264	26.0329	25.6873	23.7841	25.5001	20.9548				26	26	24.3	24.3	sp|Q14152|EIF3A_HUMAN	sp|Q14152|EIF3A_HUMAN	Q14152			FALSE	FALSE	0
22.1856	22.1017	22.0476	22.4086	18.7169	20.2373				3	2	4.5	2.7	sp|Q14155|ARHG7_HUMAN	sp|Q14155|ARHG7_HUMAN	Q14155			FALSE	FALSE	0
23.9268	24.5315	23.9814	20.3212	24.121	20.6452				14	12	27.8	26.6	sp|Q14161|GIT2_HUMAN	sp|Q14161|GIT2_HUMAN	Q14161			FALSE	FALSE	0
23.5243	24.2914	23.5754	19.9737	23.119	19.8376				4	4	15.4	15.4	sp|Q14165|MLEC_HUMAN	sp|Q14165|MLEC_HUMAN	Q14165			TRUE	FALSE	0
25.3837	25.8524	25.1926	21.1539	19.9456	22.3639				12	12	28.6	28.6	sp|Q14166|TTL12_HUMAN	sp|Q14166|TTL12_HUMAN	Q14166			FALSE	FALSE	0
24.6405	24.6214	24.5855	20.6036	21.2272	19.6449				13	13	13.4	13.4	sp|Q14203|DCTN1_HUMAN	sp|Q14203|DCTN1_HUMAN	Q14203			FALSE	FALSE	0
28.1836	29.062	28.0835	25.265	27.8522	28.0437				98	98	26.1	26.1	sp|Q14204|DYHC1_HUMAN	sp|Q14204|DYHC1_HUMAN	Q14204			FALSE	FALSE	0
25.5984	23.5077	24.6414	22.6524	24.2587	23.0823				11	11	27.6	27.6	sp|Q14254|FLOT2_HUMAN	sp|Q14254|FLOT2_HUMAN	Q14254			FALSE	FALSE	0
25.1571	24.9195	25.0008	23.0743	19.3261	20.1644				9	9	20.3	20.3	sp|Q14258|TRI25_HUMAN	sp|Q14258|TRI25_HUMAN	Q14258			FALSE	FALSE	0
24.9038	25.0779	24.3809	20.0881	20.7779	21.2304				16	16	20.4	20.4	sp|Q14289|FAK2_HUMAN	sp|Q14289|FAK2_HUMAN	Q14289			FALSE	FALSE	0
23.2938	23.3911	23.4981	19.2216	20.975	18.8256				1	1	3.6	3.6	sp|Q14314|FGL2_HUMAN	sp|Q14314|FGL2_HUMAN	Q14314		+	TRUE	FALSE	0
22.5675	22.5523	22.9833	20.2814	20.2057	21.0516				2	2	7.5	7.5	sp|Q14318|FKBP8_HUMAN	sp|Q14318|FKBP8_HUMAN	Q14318			FALSE	FALSE	0
25.1411	25.1442	24.9737	25.1151	20.047	25.1729				12	11	36.9	34.7	sp|Q14344|GNA13_HUMAN	sp|Q14344|GNA13_HUMAN	Q14344			FALSE	FALSE	0
25.1898	24.3659	24.9364	19.5506	21.8589	20.4329				8	8	17.9	17.9	sp|Q14498|RBM39_HUMAN	sp|Q14498|RBM39_HUMAN	Q14498			FALSE	FALSE	0
22.8813	22.9103	22.7049	21.2848	21.474	21.2039				8	6	3.5	2.9	sp|Q14643|ITPR1_HUMAN	sp|Q14643|ITPR1_HUMAN	Q14643			TRUE	FALSE	0
25.4066	25.1158	25.0583	22.8717	23.5511	23.4874				18	18	28.7	28.7	sp|Q14644|RASA3_HUMAN	sp|Q14644|RASA3_HUMAN	Q14644			FALSE	FALSE	0
21.9781	21.7657	20.8919	20.0666	20.9642	19.6585				2	2	1.6	1.6	sp|Q14669|TRIPC_HUMAN	sp|Q14669|TRIPC_HUMAN	Q14669			FALSE	FALSE	0
21.9146	20.7244	22.134	21.0395	21.2196	20.0579				3	3	7	7	sp|Q14677|EPN4_HUMAN	sp|Q14677|EPN4_HUMAN	Q14677			FALSE	FALSE	0
25.2557	25.6441	25.7622	23.6869	22.3427	23.257				26	26	25.2	25.2	sp|Q14683|SMC1A_HUMAN	sp|Q14683|SMC1A_HUMAN	Q14683			FALSE	FALSE	0
26.855	27.6005	27.4496	25.8227	26.9626	25.4866				31	31	47	47	sp|Q14697|GANAB_HUMAN	sp|Q14697|GANAB_HUMAN	Q14697			TRUE	FALSE	0
20.3051	21.7277	20.1386	20.0181	20.0061	21.2665				2	2	5	5	sp|Q14699|RFTN1_HUMAN	sp|Q14699|RFTN1_HUMAN	Q14699			FALSE	FALSE	0
21.9229	21.7509	21.5311	20.0879	21.3799	20.5424				2	2	8.6	8.6	sp|Q14728|MFS10_HUMAN	sp|Q14728|MFS10_HUMAN	Q14728			FALSE	FALSE	0
24.873	25.051	24.6942	20.3435	24.6376	20.9474				5	5	8.6	8.6	sp|Q14739|LBR_HUMAN	sp|Q14739|LBR_HUMAN	Q14739			FALSE	FALSE	0
20.1978	22.827	24.6644	24.1025	23.9691	24.2166				75	75	72.5	72.5	sp|Q14764|MVP_HUMAN	sp|Q14764|MVP_HUMAN	Q14764			FALSE	FALSE	0
28.1499	28.026	27.2863	22.5668	22.3937	24.239				32	32	27.5	27.5	sp|Q14766|LTBP1_HUMAN;sp|Q9NS15|LTBP3_HUMAN	sp|Q14766|LTBP1_HUMAN	Q14766			TRUE	FALSE	0
23.8286	23.4264	22.0695	23.115	22.3889	22.7493				4	4	8.8	8.8	sp|Q14790|CASP8_HUMAN	sp|Q14790|CASP8_HUMAN	Q14790			FALSE	FALSE	0
22.6232	23.8795	23.5211	19.0304	19.2657	19.932				8	6	4.6	3.5	sp|Q14839|CHD4_HUMAN;sp|Q8TDI0|CHD5_HUMAN	sp|Q14839|CHD4_HUMAN	Q14839			FALSE	FALSE	0
26.0406	24.6892	26.5622	23.6004	24.2227	24.2785				9	9	36.8	36.8	sp|Q14847|LASP1_HUMAN	sp|Q14847|LASP1_HUMAN	Q14847			FALSE	FALSE	0
22.2196	21.8224	22.613	19.7808	20.1853	19.4807				2	1	6	6	sp|Q14964|RB39A_HUMAN	sp|Q14964|RB39A_HUMAN	Q14964			FALSE	FALSE	0
27.1533	26.3108	27.4868	25.803	25.5408	26.0655				14	14	19.6	19.6	sp|Q14974|IMB1_HUMAN	sp|Q14974|IMB1_HUMAN	Q14974			FALSE	FALSE	0
25.9251	24.7555	25.4604	24.0386	20.8568	20.8607				25	25	15.9	15.9	sp|Q14980|NUMA1_HUMAN	sp|Q14980|NUMA1_HUMAN	Q14980			FALSE	FALSE	0
22.5177	23.9538	22.254	20.9664	19.4964	20.3106				5	5	4.5	4.5	sp|Q14C86|GAPD1_HUMAN	sp|Q14C86|GAPD1_HUMAN	Q14C86			FALSE	FALSE	0
23.1963	23.1475	23.3332	23.8197	20.0306	22.1308				8	8	31.9	31.9	sp|Q15005|SPCS2_HUMAN	sp|Q15005|SPCS2_HUMAN	Q15005			FALSE	FALSE	0
22.6256	22.3269	21.8806	19.5841	19.3026	23.1739				5	5	30	30	sp|Q15006|EMC2_HUMAN	sp|Q15006|EMC2_HUMAN	Q15006			FALSE	FALSE	0
23.6286	24.5048	23.4827	20.1473	23.3542	19.2428				9	9	29.6	29.6	sp|Q15008|PSMD6_HUMAN	sp|Q15008|PSMD6_HUMAN	Q15008			FALSE	FALSE	0
23.9859	22.976	23.0668	19.0631	20.8259	19.603				7	7	11.2	11.2	sp|Q15020|SART3_HUMAN	sp|Q15020|SART3_HUMAN	Q15020			FALSE	FALSE	0
25.2743	25.8825	26.009	25.1575	22.9451	22.1319				14	13	31.1	30	sp|Q15027|ACAP1_HUMAN	sp|Q15027|ACAP1_HUMAN	Q15027			FALSE	FALSE	0
25.5254	25.294	25.6702	22.0072	24.8212	24.7047				23	22	30.5	29.4	sp|Q15029|U5S1_HUMAN	sp|Q15029|U5S1_HUMAN	Q15029			FALSE	FALSE	0
25.1929	25.7852	25.4931	21.4255	25.5186	23.2982				15	15	28.3	28.3	sp|Q15046|SYK_HUMAN	sp|Q15046|SYK_HUMAN	Q15046		+	FALSE	FALSE	0
24.5877	25.1345	24.3584	18.6018	22.312	20.3504				9	8	18.9	17.1	sp|Q15052|ARHG6_HUMAN	sp|Q15052|ARHG6_HUMAN	Q15052			FALSE	FALSE	0
23.0085	23.0657	22.8495	23.2726	22.8803	21.8075				7	6	9.3	8.2	sp|Q15057|ACAP2_HUMAN	sp|Q15057|ACAP2_HUMAN	Q15057			FALSE	FALSE	0
25.0528	26.1571	25.1319	20.1004	24.1665	23.2457				17	17	56.6	56.6	sp|Q15080|NCF4_HUMAN	sp|Q15080|NCF4_HUMAN	Q15080			FALSE	FALSE	0
26.2253	26.2781	26.5029	18.8229	23.1352	22.9004				11	11	35.5	35.5	sp|Q15084|PDIA6_HUMAN	sp|Q15084|PDIA6_HUMAN	Q15084		+	FALSE	FALSE	0
22.6249	22.7698	22.2571	20.4168	24.2618	20.7628				3	3	16.9	16.9	sp|Q15102|PA1B3_HUMAN	sp|Q15102|PA1B3_HUMAN	Q15102			FALSE	FALSE	0
22.5135	22.4664	22.6722	26.6589	20.3987	25.4176				1	1	0.8	0.8	sp|Q15111|PLCL1_HUMAN;sp|Q9UPR0|PLCL2_HUMAN	sp|Q15111|PLCL1_HUMAN;sp|Q9UPR0|PLCL2_HUMAN	Q15111			FALSE	FALSE	0
23.5443	23.5796	23.4669	19.5373	19.0366	19.8174				5	5	17.5	17.5	sp|Q15120|PDK3_HUMAN	sp|Q15120|PDK3_HUMAN	Q15120			FALSE	FALSE	0
24.1538	24.3844	24.4312	22.603	23.4387	22.3784				8	8	46.4	46.4	sp|Q15126|PMVK_HUMAN	sp|Q15126|PMVK_HUMAN	Q15126			FALSE	FALSE	0
30.7112	29.9867	30.0231	26.6389	27.646	27.2932				224	216	52.1	50.7	sp|Q15149|PLEC_HUMAN	sp|Q15149|PLEC_HUMAN	Q15149			FALSE	FALSE	0
24.5909	25.1247	25.4403	21.4404	24.5698	24.1946				10	10	51.6	51.6	sp|Q15181|IPYR_HUMAN	sp|Q15181|IPYR_HUMAN	Q15181			FALSE	FALSE	0
25.8143	25.9465	25.306	26.5033	26.4927	26.5843				6	6	47.5	47.5	sp|Q15185|TEBP_HUMAN	sp|Q15185|TEBP_HUMAN	Q15185			FALSE	FALSE	0
24.1417	24.921	24.7121	18.238	18.8298	19.1074				9	9	28	28	sp|Q15208|STK38_HUMAN	sp|Q15208|STK38_HUMAN	Q15208			FALSE	FALSE	0
27.8588	27.798	27.8753	26.5926	26.943	24.5485				21	20	49	49	sp|Q15233|NONO_HUMAN	sp|Q15233|NONO_HUMAN	Q15233			FALSE	FALSE	0
23.7323	23.6681	23.4266	23.2523	21.9822	21.7968				7	7	30.8	30.8	sp|Q15286|RAB35_HUMAN	sp|Q15286|RAB35_HUMAN	Q15286			FALSE	FALSE	0
24.2823	25.0936	24.6675	21.2609	24.4124	22.443				7	7	46.3	46.3	sp|Q15363|TMED2_HUMAN	sp|Q15363|TMED2_HUMAN	Q15363			FALSE	FALSE	0
27.8426	27.8209	27.7804	27.3311	27.2332	26.8496				14	10	66.6	53.9	sp|Q15365|PCBP1_HUMAN;sp|P57723|PCBP4_HUMAN	sp|Q15365|PCBP1_HUMAN	Q15365			FALSE	FALSE	0
25.5709	25.7508	25.6032	25.0173	24.877	24.4682				8	4	28.5	16.2	sp|Q15366|PCBP2_HUMAN;sp|P57721|PCBP3_HUMAN	sp|Q15366|PCBP2_HUMAN;sp|P57721|PCBP3_HUMAN	Q15366			FALSE	FALSE	0
22.5859	23.3445	23.1148	20.6011	23.0921	21.0722				3	3	41.1	41.1	sp|Q15369|ELOC_HUMAN	sp|Q15369|ELOC_HUMAN	Q15369			FALSE	FALSE	0
21.0137	21.7167	21.8696	20.2556	20.7068	21.0992				2	2	27.1	27.1	sp|Q15370|ELOB_HUMAN	sp|Q15370|ELOB_HUMAN	Q15370			FALSE	FALSE	0
22.0445	22.7369	22.4603	20.0695	21.5114	18.8072				3	3	21.7	21.7	sp|Q15382|RHEB_HUMAN	sp|Q15382|RHEB_HUMAN	Q15382			FALSE	FALSE	0
23.021	23.2677	23.3687	20.3018	20.7109	18.3847				8	8	8.9	8.9	sp|Q15393|SF3B3_HUMAN	sp|Q15393|SF3B3_HUMAN	Q15393			FALSE	FALSE	0
24.6256	24.8754	25.2976	23.9142	21.1089	24.9575				10	10	29.6	29.6	sp|Q15404|RSU1_HUMAN	sp|Q15404|RSU1_HUMAN	Q15404			FALSE	FALSE	0
22.9967	23.8569	22.766	21.1628	19.261	21.1341				7	4	12.9	8.4	sp|Q15418|KS6A1_HUMAN;sp|Q96GX5|GWL_HUMAN;sp|O60307|MAST3_HUMAN;sp|Q9Y2H9|MAST1_HUMAN;sp|Q6P0Q8|MAST2_HUMAN;sp|O15021|MAST4_HUMAN	sp|Q15418|KS6A1_HUMAN	Q15418			FALSE	FALSE	0
20.7564	21.5345	19.8691	20.8125	19.8467	20.8884				3	3	7.3	7.3	sp|Q15428|SF3A2_HUMAN	sp|Q15428|SF3A2_HUMAN	Q15428			FALSE	FALSE	0
24.0664	24.4884	23.5589	21.5107	21.1811	20.8729				8	5	12.9	10.1	sp|Q15436|SC23A_HUMAN	sp|Q15436|SC23A_HUMAN	Q15436			FALSE	FALSE	0
22.6627	24.134	24.1537	23.7626	22.5807	21.2831				9	6	15	10.3	sp|Q15437|SC23B_HUMAN	sp|Q15437|SC23B_HUMAN	Q15437			FALSE	FALSE	0
22.7315	22.3356	22.8683	20.2952	22.4987	24.0056				4	4	6.9	6.9	sp|Q15459|SF3A1_HUMAN	sp|Q15459|SF3A1_HUMAN	Q15459			FALSE	FALSE	0
27.833	27.3036	27.6639	24.082	24.0011	24.1777				14	14	45	45	sp|Q15555|MARE2_HUMAN;sp|Q9UPY8|MARE3_HUMAN	sp|Q15555|MARE2_HUMAN	Q15555			FALSE	FALSE	0
22.23	22.7288	22.0783	20.6069	20.2522	21.1826				4	4	17.9	17.9	sp|Q15628|TRADD_HUMAN	sp|Q15628|TRADD_HUMAN	Q15628			FALSE	FALSE	0
21.7037	21.0731	22.6813	18.9544	18.9316	18.7139				4	4	7.2	7.2	sp|Q15637|SF01_HUMAN	sp|Q15637|SF01_HUMAN	Q15637			FALSE	FALSE	0
24.0853	24.4041	25.0908	23.6809	20.0416	20.0483				6	6	31	31	sp|Q15691|MARE1_HUMAN	sp|Q15691|MARE1_HUMAN	Q15691			FALSE	FALSE	0
25.5384	25.3618	26.0502	22.0869	21.4073	21.6287				13	13	45.7	45.7	sp|Q15717|ELAV1_HUMAN;sp|Q12926|ELAV2_HUMAN;sp|P26378|ELAV4_HUMAN	sp|Q15717|ELAV1_HUMAN	Q15717			FALSE	FALSE	0
21.6109	20.9413	20.8917	19.196	20.1913	20.4183				2	2	9.1	9.1	sp|Q15738|NSDHL_HUMAN	sp|Q15738|NSDHL_HUMAN	Q15738			FALSE	FALSE	0
23.0323	22.9533	23.2949	21.3577	19.5098	20.24				7	7	3.9	3.9	sp|Q15746|MYLK_HUMAN	sp|Q15746|MYLK_HUMAN	Q15746			FALSE	FALSE	0
26.4664	26.9239	26.6655	24.1404	25.3508	23.723				19	19	39.5	39.5	sp|Q15833|STXB2_HUMAN	sp|Q15833|STXB2_HUMAN	Q15833			FALSE	FALSE	0
21.0624	20.0599	21.0367	21.7016	17.851	21.1725				3	3	53	53	sp|Q15836|VAMP3_HUMAN;sp|P63027|VAMP2_HUMAN	sp|Q15836|VAMP3_HUMAN	Q15836			FALSE	FALSE	0
27.7249	28.0252	27.3687	27.2631	27.423	27.0062				9	9	42.2	42.2	sp|Q15907|RB11B_HUMAN;sp|P62491|RB11A_HUMAN;sp|P57735|RAB25_HUMAN	sp|Q15907|RB11B_HUMAN;sp|P62491|RB11A_HUMAN	Q15907			FALSE	FALSE	0
24.9296	23.9616	26.2262	23.5112	23.9675	23.6244				11	11	32	32	sp|Q15942|ZYX_HUMAN	sp|Q15942|ZYX_HUMAN	Q15942			FALSE	FALSE	0
25.3416	25.3258	26.4042	24.8152	25.4744	24.9994				15	15	40.5	40.5	sp|Q16181|SEPT7_HUMAN;sp|Q6ZU15|SEP14_HUMAN	sp|Q16181|SEPT7_HUMAN	Q16181			FALSE	FALSE	0
24.2355	23.681	23.7001	20.8985	19.7288	20.2336				3	3	12.5	12.5	sp|Q16186|ADRM1_HUMAN	sp|Q16186|ADRM1_HUMAN	Q16186			FALSE	FALSE	0
23.0975	23.6592	22.437	19.4811	19.5336	19.5291				3	3	7.5	7.5	sp|Q16401|PSMD5_HUMAN	sp|Q16401|PSMD5_HUMAN	Q16401			FALSE	FALSE	0
23.0941	22.6903	22.5629	19.6565	19.0821	20.663				6	6	9.3	9.3	sp|Q16512|PKN1_HUMAN	sp|Q16512|PKN1_HUMAN	Q16512			FALSE	FALSE	0
23.7593	25.3167	24.5637	21.9402	20.2223	21.1162				11	11	52.2	52.2	sp|Q16539|MK14_HUMAN	sp|Q16539|MK14_HUMAN	Q16539			FALSE	FALSE	0
25.4483	25.9593	26.893	21.9431	24.7802	19.9773				14	14	37.8	37.8	sp|Q16555|DPYL2_HUMAN;sp|Q14195|DPYL3_HUMAN;sp|Q14194|DPYL1_HUMAN	sp|Q16555|DPYL2_HUMAN	Q16555			FALSE	FALSE	0
22.3654	22.5726	24.2642	18.8678	21.7457	19.591				5	2	16.5	11.1	sp|Q16576|RBBP7_HUMAN	sp|Q16576|RBBP7_HUMAN	Q16576			FALSE	FALSE	0
26.7274	25.8107	26.2985	27.1741	26.1265	26.6102				9	8	31.5	31.5	sp|Q16629|SRSF7_HUMAN	sp|Q16629|SRSF7_HUMAN	Q16629			FALSE	FALSE	0
23.0949	23.1741	22.8355	20.2297	19.968	19.8325				4	4	9.4	9.4	sp|Q16630|CPSF6_HUMAN	sp|Q16630|CPSF6_HUMAN	Q16630			FALSE	FALSE	0
26.5986	24.9482	25.637	20.178	23.7975	23.0393				12	12	26.3	26.3	sp|Q16643|DREB_HUMAN	sp|Q16643|DREB_HUMAN	Q16643			FALSE	FALSE	0
23.86	23.0828	24.0026	19.5449	19.8476	19.3926				6	4	23	17.8	sp|Q16644|MAPK3_HUMAN	sp|Q16644|MAPK3_HUMAN	Q16644			FALSE	FALSE	0
19.3203	20.9508	20.5687	27.027	26.0465	26.9482				9	9	24.3	24.3	sp|Q16656|NRF1_HUMAN	sp|Q16656|NRF1_HUMAN	Q16656			FALSE	FALSE	0
24.4877	23.8884	23.8099	24.8999	23.3385	22.4583				8	8	13.1	13.1	sp|Q16666|IF16_HUMAN	sp|Q16666|IF16_HUMAN	Q16666			FALSE	FALSE	0
27.1948	27.6456	26.8391	26.1891	27.4704	22.1684				18	18	53.7	53.7	sp|Q16698|DECR_HUMAN	sp|Q16698|DECR_HUMAN	Q16698			FALSE	FALSE	0
23.8257	24.4326	23.1324	19.5605	22.6184	20.6161				3	3	38.8	38.8	sp|Q16718|NDUA5_HUMAN	sp|Q16718|NDUA5_HUMAN	Q16718			FALSE	FALSE	0
23.2977	23.879	23.1492	20.261	19.406	19.5811				2	2	17.7	17.7	sp|Q16740|CLPP_HUMAN	sp|Q16740|CLPP_HUMAN	Q16740			FALSE	FALSE	0
24.5732	23.7821	23.8482	20.5162	20.3307	19.2261				7	7	37.4	37.4	sp|Q16762|THTR_HUMAN	sp|Q16762|THTR_HUMAN	Q16762		+	FALSE	FALSE	0
26.4527	25.0733	23.3515	28.5472	30.6817	30.8052				9	2	62	25.6	sp|Q16777|H2A2C_HUMAN;sp|Q6FI13|H2A2A_HUMAN	sp|Q16777|H2A2C_HUMAN;sp|Q6FI13|H2A2A_HUMAN	Q16777			FALSE	FALSE	0
24.2353	24.5539	23.8649	21.3045	22.1215	21.3714				5	5	18	18	sp|Q16795|NDUA9_HUMAN	sp|Q16795|NDUA9_HUMAN	Q16795			FALSE	FALSE	0
25.2281	25.6826	25.1738	20.6999	24.3279	19.0631				16	16	37.3	37.3	sp|Q16822|PCKGM_HUMAN;sp|P35558|PCKGC_HUMAN	sp|Q16822|PCKGM_HUMAN	Q16822			FALSE	FALSE	0
21.6313	21.6139	21.9712	19.8269	19.7146	20.7253				2	2	9.4	9.4	sp|Q16831|UPP1_HUMAN	sp|Q16831|UPP1_HUMAN	Q16831			FALSE	FALSE	0
26.1298	26.4162	25.8727	25.4075	25.2607	25.1792				12	12	52.5	52.5	sp|Q16836|HCDH_HUMAN	sp|Q16836|HCDH_HUMAN	Q16836			FALSE	FALSE	0
27.0385	26.1185	26.3147	26.8069	27.0406	26.466				27	27	40.6	40.6	sp|Q16891|MIC60_HUMAN	sp|Q16891|MIC60_HUMAN	Q16891			FALSE	FALSE	0
25.5628	24.9524	26.1536	22.3408	23.5487	23.5379				18	18	34.1	34.1	sp|Q1KMD3|HNRL2_HUMAN	sp|Q1KMD3|HNRL2_HUMAN	Q1KMD3			FALSE	FALSE	0
23.6978	23.0401	24.5468	19.903	22.2316	20.717				10	10	13	13	sp|Q27J81|INF2_HUMAN	sp|Q27J81|INF2_HUMAN	Q27J81			FALSE	FALSE	0
24.9377	25.2225	24.7601	23.1378	19.1608	18.9407				16	16	20.8	20.8	sp|Q29RF7|PDS5A_HUMAN	sp|Q29RF7|PDS5A_HUMAN	Q29RF7			FALSE	FALSE	0
23.0278	24.1174	23.1523	23.901	20.4764	23.7294				8	8	11.8	11.8	sp|Q2M389|WASC4_HUMAN	sp|Q2M389|WASC4_HUMAN	Q2M389			FALSE	FALSE	0
22.8012	22.2049	21.7011	19.0258	21.8224	19.7415				3	3	5.2	5.2	sp|Q2TAL8|QRIC1_HUMAN	sp|Q2TAL8|QRIC1_HUMAN	Q2TAL8			FALSE	FALSE	0
23.881	24.6399	23.1699	19.942	21.0534	19.9626				3	3	6.8	6.8	sp|Q3LXA3|TKFC_HUMAN	sp|Q3LXA3|TKFC_HUMAN	Q3LXA3			FALSE	FALSE	0
27.3989	28.1764	27.719	24.8084	27.0869	26.8815				13	2	24.5	7.4	sp|Q3ZCM7|TBB8_HUMAN	sp|Q3ZCM7|TBB8_HUMAN	Q3ZCM7			FALSE	FALSE	0
22.7065	22.8064	23.5705	19.5165	20.3218	19.8706				4	4	15.6	15.6	sp|Q3ZCQ8|TIM50_HUMAN	sp|Q3ZCQ8|TIM50_HUMAN	Q3ZCQ8			FALSE	FALSE	0
20.1951	21.8434	20.9619	19.0796	19.431	21.0324				2	2	14.5	14.5	sp|Q3ZCW2|LEGL_HUMAN	sp|Q3ZCW2|LEGL_HUMAN	Q3ZCW2			FALSE	FALSE	0
22.3241	22.7801	23.2377	20.4156	20.163	20.5275				3	3	10.7	10.7	sp|Q4G0F5|VP26B_HUMAN	sp|Q4G0F5|VP26B_HUMAN	Q4G0F5			FALSE	FALSE	0
22.7874	22.9108	22.3288	20.0478	19.2921	20.5419				5	5	12	12	sp|Q4G176|ACSF3_HUMAN	sp|Q4G176|ACSF3_HUMAN	Q4G176			FALSE	FALSE	0
24.4385	23.4205	23.8097	22.7945	22.1239	18.4361				4	4	18.8	18.8	sp|Q52LJ0|FA98B_HUMAN	sp|Q52LJ0|FA98B_HUMAN	Q52LJ0			FALSE	FALSE	0
26.05	24.7889	26.4171	23.7819	23.6039	25.053				11	11	33.5	33.5	sp|Q53EL6|PDCD4_HUMAN	sp|Q53EL6|PDCD4_HUMAN	Q53EL6			FALSE	FALSE	0
23.0903	21.6537	22.7703	20.7411	18.9335	19.6542				2	1	17	9.8	sp|Q9P0S3|ORML1_HUMAN;sp|Q53FV1|ORML2_HUMAN	sp|Q9P0S3|ORML1_HUMAN;sp|Q53FV1|ORML2_HUMAN	Q9P0S3			FALSE	FALSE	0
20.6402	20.4391	21.2649	19.5907	19.7506	20.5161				5	5	8.8	8.8	sp|Q53GL7|PAR10_HUMAN	sp|Q53GL7|PAR10_HUMAN	Q53GL7			FALSE	FALSE	0
24.1389	24.4223	24.0211	23.6901	21.8532	19.6581				8	8	27.9	27.9	sp|Q53GQ0|DHB12_HUMAN	sp|Q53GQ0|DHB12_HUMAN	Q53GQ0			FALSE	FALSE	0
21.5593	22.4409	22.1475	19.2319	21.031	20.0733				1	1	2.1	2.1	sp|Q53GS9|SNUT2_HUMAN	sp|Q53GS9|SNUT2_HUMAN	Q53GS9			FALSE	FALSE	0
23.169	23.7225	24.2964	23.7291	23.7579	22.0337				2	2	9	9	sp|Q53H12|AGK_HUMAN	sp|Q53H12|AGK_HUMAN	Q53H12			FALSE	FALSE	0
19.6558	20.2149	18.7554	19.3173	20.9266	20.4235				2	2	1.3	1.3	sp|Q562E7|WDR81_HUMAN	sp|Q562E7|WDR81_HUMAN	Q562E7			FALSE	FALSE	0
23.3968	23.5894	21.9083	19.0628	22.3795	20.1859				5	5	9.8	9.8	sp|Q567U6|CCD93_HUMAN	sp|Q567U6|CCD93_HUMAN	Q567U6			FALSE	FALSE	0
23.5173	23.6924	23.9165	19.461	19.5943	19.7062				12	2	21.8	4.5	sp|Q58FF8|H90B2_HUMAN	sp|Q58FF8|H90B2_HUMAN	Q58FF8			FALSE	FALSE	0
22.6354	21.6421	23.0623	22.0175	20.2488	20.9496				2	1	9.1	4.6	sp|Q5EG05|CAR16_HUMAN	sp|Q5EG05|CAR16_HUMAN	Q5EG05			FALSE	FALSE	0
21.9244	21.9442	20.83	20.5952	21.5047	19.8429				2	2	2.5	2.5	sp|Q5GLZ8|HERC4_HUMAN	sp|Q5GLZ8|HERC4_HUMAN	Q5GLZ8			FALSE	FALSE	0
21.8832	21.1733	20.9311	19.43	19.1837	20.8495				2	2	11	11	sp|Q5HYK3|COQ5_HUMAN	sp|Q5HYK3|COQ5_HUMAN	Q5HYK3			FALSE	FALSE	0
25.8767	25.8224	25.997	18.4439	23.6168	20.996				15	15	9.2	9.2	sp|Q5JSL3|DOC11_HUMAN	sp|Q5JSL3|DOC11_HUMAN	Q5JSL3			FALSE	FALSE	0
23.9002	24.2292	23.8374	20.1275	20.0662	19.8794				8	8	19	19	sp|Q5JSP0|FGD3_HUMAN	sp|Q5JSP0|FGD3_HUMAN	Q5JSP0			FALSE	FALSE	0
22.9664	23.5054	23.5007	22.6826	22.2229	21.7624				5	5	12.9	12.9	sp|Q5JTV8|TOIP1_HUMAN	sp|Q5JTV8|TOIP1_HUMAN	Q5JTV8			TRUE	FALSE	0
21.9565	21.88	21.4194	18.2341	20.3929	19.3848				4	4	5.1	5.1	sp|Q5JTZ9|SYAM_HUMAN	sp|Q5JTZ9|SYAM_HUMAN	Q5JTZ9			FALSE	FALSE	0
22.5052	22.7699	21.4432	20.4073	21.426	20.4008				3	3	10	10	sp|Q5K4L6|S27A3_HUMAN	sp|Q5K4L6|S27A3_HUMAN	Q5K4L6			FALSE	FALSE	0
22.4885	22.8889	22.4427	19.8427	21.7032	19.7552				5	5	4.7	4.7	sp|Q5K651|SAMD9_HUMAN	sp|Q5K651|SAMD9_HUMAN	Q5K651			FALSE	FALSE	0
20.5142	21.3299	20.4261	19.8266	20.8235	18.9995				3	3	1.6	1.6	sp|Q5S007|LRRK2_HUMAN	sp|Q5S007|LRRK2_HUMAN	Q5S007		+	FALSE	FALSE	0
22.6037	22.5642	22.73	20.0693	19.293	19.0775				3	3	15.8	15.8	sp|Q5SQ64|LY66F_HUMAN	sp|Q5SQ64|LY66F_HUMAN	Q5SQ64			TRUE	FALSE	0
21.126	20.6093	20.7795	18.2476	18.379	18.9943				1	1	0.9	0.9	sp|Q5SRE5|NU188_HUMAN	sp|Q5SRE5|NU188_HUMAN	Q5SRE5			FALSE	FALSE	0
20.3587	20.0251	19.5731	20.3214	19.3554	20.1098				1	1	1.4	1.4	sp|Q5T0F9|C2D1B_HUMAN	sp|Q5T0F9|C2D1B_HUMAN	Q5T0F9			FALSE	FALSE	0
22.614	22.9187	23.0387	22.5644	22.7084	23.5318				3	3	4.2	4.2	sp|Q5T1M5|FKB15_HUMAN	sp|Q5T1M5|FKB15_HUMAN	Q5T1M5			FALSE	FALSE	0
23.0079	22.9214	23.0889	19.5464	20.8143	19.7551				5	5	8.8	8.8	sp|Q5T447|HECD3_HUMAN	sp|Q5T447|HECD3_HUMAN	Q5T447			FALSE	FALSE	0
23.4661	24.5357	23.0223	20.4522	20.2991	19.3782				15	15	4.3	4.3	sp|Q5T4S7|UBR4_HUMAN	sp|Q5T4S7|UBR4_HUMAN	Q5T4S7			FALSE	FALSE	0.589744
25.2833	25.4783	25.7189	23.3923	20.0661	20.4139				10	10	22.9	22.9	sp|Q5TEJ8|THMS2_HUMAN	sp|Q5TEJ8|THMS2_HUMAN	Q5TEJ8			FALSE	FALSE	0
22.3485	22.9255	22.062	21.014	23.2341	22.8457				2	2	1	1	sp|Q5TZA2|CROCC_HUMAN	sp|Q5TZA2|CROCC_HUMAN	Q5TZA2			FALSE	FALSE	0
20.5054	20.0851	20.9717	20.5385	20.4345	18.3567				2	2	4	4	sp|Q5VTL8|PR38B_HUMAN	sp|Q5VTL8|PR38B_HUMAN	Q5VTL8			FALSE	FALSE	0
28.1985	26.4157	25.3852	30.0818	29.7517	30.0513				2	2	2	2	sp|Q5VV67|PPRC1_HUMAN	sp|Q5VV67|PPRC1_HUMAN	Q5VV67			FALSE	FALSE	0
24.6955	24.3301	23.5692	19.4804	19.8428	24.129				1	1	0.4	0.4	sp|Q5VW36|FOCAD_HUMAN	sp|Q5VW36|FOCAD_HUMAN	Q5VW36			FALSE	FALSE	0
22.4309	21.6325	22.2701	20.7472	18.8848	20.3064				3	3	2.1	2.1	sp|Q5VYK3|ECM29_HUMAN	sp|Q5VYK3|ECM29_HUMAN	Q5VYK3			FALSE	FALSE	0
27.8141	27.9118	27.6964	24.687	25.4665	24.5129				71	71	18.6	18.6	sp|Q63HN8|RN213_HUMAN	sp|Q63HN8|RN213_HUMAN	Q63HN8			FALSE	FALSE	0
23.0318	23.5886	22.6514	21.1167	20.5821	20.857				7	7	9.4	9.4	sp|Q66K74|MAP1S_HUMAN	sp|Q66K74|MAP1S_HUMAN	Q66K74			FALSE	FALSE	0
22.8021	24.5687	23.5218	22.7631	22.1696	23.7998				6	6	8.4	8.4	sp|Q68EM7|RHG17_HUMAN	sp|Q68EM7|RHG17_HUMAN	Q68EM7			FALSE	FALSE	0.612903
25.7101	25.8817	25.2547	22.7809	23.8809	23.1044				10	10	30.5	30.5	sp|Q6DD88|ATLA3_HUMAN	sp|Q6DD88|ATLA3_HUMAN	Q6DD88			FALSE	FALSE	0
22.5392	22.1057	22.3598	19.9268	21.6132	19.7986				3	3	2.6	2.6	sp|Q6F5E8|CARL2_HUMAN	sp|Q6F5E8|CARL2_HUMAN	Q6F5E8			FALSE	FALSE	0
24.8554	25.1703	25.8238	22.2813	23.6944	22.4437				7	7	33.8	33.8	sp|Q6IBS0|TWF2_HUMAN;sp|Q12792|TWF1_HUMAN	sp|Q6IBS0|TWF2_HUMAN	Q6IBS0			FALSE	FALSE	0
21.0226	19.9109	23.0411	22.5951	22.325	22.1731				3	3	10.6	10.6	sp|Q6JBY9|CPZIP_HUMAN	sp|Q6JBY9|CPZIP_HUMAN	Q6JBY9			FALSE	FALSE	0
24.3144	24.9126	23.9926	21.8263	22.9674	21.8776				8	8	22.2	22.2	sp|Q6NUK1|SCMC1_HUMAN	sp|Q6NUK1|SCMC1_HUMAN	Q6NUK1			FALSE	FALSE	0
25.9281	23.8361	25.2772	18.8925	20.1047	20.0432				12	12	29.5	29.5	sp|Q6NYC8|PPR18_HUMAN	sp|Q6NYC8|PPR18_HUMAN	Q6NYC8			FALSE	FALSE	0
26.3241	26.54	26.3771	19.7194	24.5439	22.7418				32	32	18.3	18.3	sp|Q6P2Q9|PRP8_HUMAN	sp|Q6P2Q9|PRP8_HUMAN	Q6P2Q9			FALSE	FALSE	0
22.0955	22.0478	23.0104	19.4266	22.424	20.5181				2	2	18.5	18.5	sp|Q6P589|TP8L2_HUMAN	sp|Q6P589|TP8L2_HUMAN	Q6P589			FALSE	FALSE	0
23.2657	22.3923	22.8835	20.7976	20.8987	18.2027				3	3	3.6	3.6	sp|Q6PGP7|TTC37_HUMAN	sp|Q6PGP7|TTC37_HUMAN	Q6PGP7			FALSE	FALSE	0
24.234	24.215	24.2422	20.1891	22.6037	19.8839				8	8	20.6	20.6	sp|Q6PI48|SYDM_HUMAN	sp|Q6PI48|SYDM_HUMAN	Q6PI48			FALSE	FALSE	0
22.5412	22.7947	22.8709	21.7913	18.8489	20.4412				3	3	13.1	13.1	sp|Q6UXN9|WDR82_HUMAN	sp|Q6UXN9|WDR82_HUMAN	Q6UXN9			FALSE	FALSE	0
24.3258	24.204	24.2528	19.9563	19.4571	20.7845				7	7	27.3	27.3	sp|Q6YN16|HSDL2_HUMAN	sp|Q6YN16|HSDL2_HUMAN	Q6YN16			FALSE	FALSE	0
22.4864	22.3101	22.3391	21.3731	19.1949	20.7516				4	4	5.4	5.4	sp|Q6ZMZ3|SYNE3_HUMAN	sp|Q6ZMZ3|SYNE3_HUMAN	Q6ZMZ3			FALSE	FALSE	0
25.8207	25.9484	25.2675	21.2322	24.9242	20.5251				21	21	13.6	13.6	sp|Q6ZNJ1|NBEL2_HUMAN	sp|Q6ZNJ1|NBEL2_HUMAN	Q6ZNJ1			FALSE	FALSE	0
23.0786	23.3987	19.7765	22.8287	21.3996	18.2615				8	8	2.8	2.8	sp|Q6ZS81|WDFY4_HUMAN	sp|Q6ZS81|WDFY4_HUMAN	Q6ZS81			FALSE	FALSE	0
22.6681	23.3543	22.1605	21.1576	22.0213	19.4354				3	3	4.7	4.7	sp|Q6ZUJ8|BCAP_HUMAN	sp|Q6ZUJ8|BCAP_HUMAN	Q6ZUJ8			FALSE	FALSE	0.652174
24.1575	24.0124	24.221	20.6713	23.4352	25.2675				15	15	5.9	5.9	sp|Q709C8|VP13C_HUMAN	sp|Q709C8|VP13C_HUMAN	Q709C8			FALSE	FALSE	0
27.2138	26.8978	26.9928	23.6797	24.7471	20.8344				22	22	29.4	29.4	sp|Q70J99|UN13D_HUMAN	sp|Q70J99|UN13D_HUMAN	Q70J99			FALSE	FALSE	0
23.0427	22.3603	23.447	20.2644	19.2255	20.9705				5	2	41.7	15.5	sp|Q71UM5|RS27L_HUMAN	sp|Q71UM5|RS27L_HUMAN	Q71UM5			FALSE	FALSE	0
27.957	27.6451	27.7734	26.6218	26.2707	25.8319				40	40	59.1	59.1	sp|Q7KZF4|SND1_HUMAN	sp|Q7KZF4|SND1_HUMAN	Q7KZF4			FALSE	FALSE	0
21.245	20.9676	20.5235	20.4982	18.5663	19.8377				3	3	4.9	4.9	sp|Q7KZI7|MARK2_HUMAN	sp|Q7KZI7|MARK2_HUMAN	Q7KZI7			FALSE	FALSE	0
24.7088	24.8617	24.5479	22.6015	21.7501	22.7927				15	15	17.7	17.7	sp|Q7L014|DDX46_HUMAN	sp|Q7L014|DDX46_HUMAN	Q7L014			FALSE	FALSE	0.40625
22.2978	22.3718	21.4078	20.6945	20.0042	20.3181				3	3	11.4	11.4	sp|Q7L0Y3|TM10C_HUMAN	sp|Q7L0Y3|TM10C_HUMAN	Q7L0Y3			FALSE	FALSE	0
21.5397	22.9031	22.1893	20.2786	21.7426	19.8058				3	3	6.7	6.7	sp|Q7L1Q6|BZW1_HUMAN	sp|Q7L1Q6|BZW1_HUMAN	Q7L1Q6			FALSE	FALSE	0
24.2783	20.1152	23.1339	24.5509	25.5818	24.2633				3	3	2.4	2.4	sp|Q7L2E3|DHX30_HUMAN	sp|Q7L2E3|DHX30_HUMAN	Q7L2E3			FALSE	FALSE	0
21.9284	21.8872	21.5697	20.4287	20.8645	19.9442				3	3	13.1	13.1	sp|Q7L2H7|EIF3M_HUMAN	sp|Q7L2H7|EIF3M_HUMAN	Q7L2H7			FALSE	FALSE	0
25.5153	25.333	25.4517	26.0559	25.6605	25.2167				16	8	14.7	8.4	sp|Q7L576|CYFP1_HUMAN	sp|Q7L576|CYFP1_HUMAN	Q7L576			FALSE	FALSE	0
24.4194	24.4504	24.5754	19.3747	21.487	22.2097				6	6	15.9	15.9	sp|Q7L591|DOK3_HUMAN	sp|Q7L591|DOK3_HUMAN	Q7L591			FALSE	FALSE	0
21.6313	21.3768	20.9572	20.9499	21.127	21.953				3	3	13.8	13.8	sp|Q7L5N1|CSN6_HUMAN	sp|Q7L5N1|CSN6_HUMAN	Q7L5N1			FALSE	FALSE	0
21.6977	23.0961	22.7604	19.2449	20.6196	19.6421				3	3	3.9	3.9	sp|Q7L7X3|TAOK1_HUMAN;sp|Q9H2K8|TAOK3_HUMAN;sp|Q9UL54|TAOK2_HUMAN	sp|Q7L7X3|TAOK1_HUMAN;sp|Q9H2K8|TAOK3_HUMAN	Q7L7X3			FALSE	FALSE	0
20.5459	19.3157	19.2252	23.911	22.0602	21.7022				4	4	15.6	15.6	sp|Q7LBR1|CHM1B_HUMAN	sp|Q7LBR1|CHM1B_HUMAN	Q7LBR1			FALSE	FALSE	0
26.2374	26.3149	26.1671	23.54	24.7525	23.5679				15	15	35.5	35.5	sp|Q7LDG7|GRP2_HUMAN	sp|Q7LDG7|GRP2_HUMAN	Q7LDG7			FALSE	FALSE	0
23.1468	23.1674	22.6904	19.4403	19.8396	20.5425				9	9	14.1	14.1	sp|Q7Z2W4|ZCCHV_HUMAN	sp|Q7Z2W4|ZCCHV_HUMAN	Q7Z2W4			FALSE	FALSE	0
27.7175	27.0764	27.7811	20.0296	25.2973	19.7419				18	4	7.3	2.3	sp|Q7Z406|MYH14_HUMAN	sp|Q7Z406|MYH14_HUMAN	Q7Z406			FALSE	FALSE	0
24.629	24.2403	24.8096	21.1487	23.0229	20.7326				8	8	45.9	45.9	sp|Q7Z4W1|DCXR_HUMAN	sp|Q7Z4W1|DCXR_HUMAN	Q7Z4W1			FALSE	FALSE	0
19.7849	20.1833	20.9345	20.5165	20.1043	19.6771				2	2	6.1	6.1	sp|Q7Z5L9|I2BP2_HUMAN	sp|Q7Z5L9|I2BP2_HUMAN	Q7Z5L9			FALSE	FALSE	0
21.6728	22.5818	23.4655	19.9564	19.4229	19.4009				5	5	9.9	9.9	sp|Q7Z5R6|AB1IP_HUMAN	sp|Q7Z5R6|AB1IP_HUMAN	Q7Z5R6			FALSE	FALSE	0
22.4498	22.1266	21.8236	21.2415	20.3619	19.8969				3	3	4.5	4.5	sp|Q7Z6I6|RHG30_HUMAN	sp|Q7Z6I6|RHG30_HUMAN	Q7Z6I6			FALSE	FALSE	0
24.2528	24.4066	21.7711	19.4043	20.7706	20.0068				11	11	4.4	4.4	sp|Q7Z6Z7|HUWE1_HUMAN	sp|Q7Z6Z7|HUWE1_HUMAN	Q7Z6Z7			FALSE	FALSE	0
21.8714	21.3369	20.8174	20.1404	20.9362	20.6441				1	1	4	4	sp|Q86T03|PP4P1_HUMAN	sp|Q86T03|PP4P1_HUMAN	Q86T03			FALSE	FALSE	0
23.3641	23.4065	21.8681	20.748	23.8152	18.3405				4	4	15.5	15.5	sp|Q86TP1|PRUN1_HUMAN	sp|Q86TP1|PRUN1_HUMAN	Q86TP1			FALSE	FALSE	0
21.2322	20.9535	21.7482	20.4209	20.0453	19.9861				2	2	7.7	7.7	sp|Q86U38|NOP9_HUMAN	sp|Q86U38|NOP9_HUMAN	Q86U38			FALSE	FALSE	0
23.4274	23.2049	23.7746	21.0199	20.371	22.9773				3	3	23.5	23.5	sp|Q86U42|PABP2_HUMAN	sp|Q86U42|PABP2_HUMAN	Q86U42			FALSE	FALSE	0
30.4147	30.4597	30.1077	29.921	29.8298	29.2591				35	35	63.6	63.6	sp|Q86UX7|URP2_HUMAN;sp|Q9BQL6|FERM1_HUMAN	sp|Q86UX7|URP2_HUMAN	Q86UX7			FALSE	FALSE	0
26.1204	26.5856	25.5539	22.9484	24.7463	22.5413				22	22	23.3	23.3	sp|Q86VP6|CAND1_HUMAN;sp|O75155|CAND2_HUMAN	sp|Q86VP6|CAND1_HUMAN	Q86VP6			FALSE	FALSE	0
20.7965	20.3846	22.0694	19.7951	19.6562	19.6443				2	2	6.4	6.4	sp|Q86WV1|SKAP1_HUMAN	sp|Q86WV1|SKAP1_HUMAN	Q86WV1			FALSE	FALSE	0
25.0936	24.7955	25.0328	20.4547	20.6625	23.6784				5	5	23.2	23.2	sp|Q86WV6|STING_HUMAN	sp|Q86WV6|STING_HUMAN	Q86WV6			FALSE	FALSE	0
23.0456	22.1495	22.2241	21.3236	20.6592	20.2498				2	2	3.6	3.6	sp|Q86YP4|P66A_HUMAN;sp|Q8WXI9|P66B_HUMAN	sp|Q86YP4|P66A_HUMAN;sp|Q8WXI9|P66B_HUMAN	Q86YP4			FALSE	FALSE	0
26.1018	24.4524	25.6069	25.0671	22.1072	22.6245				16	16	20	20	sp|Q86YV0|RASL3_HUMAN	sp|Q86YV0|RASL3_HUMAN	Q86YV0			FALSE	FALSE	0
25.235	24.1117	23.7142	23.8295	23.926	19.9815				4	4	22.2	22.2	sp|Q86YW5|TRML1_HUMAN	sp|Q86YW5|TRML1_HUMAN	Q86YW5			FALSE	FALSE	0
21.1103	19.3822	20.6551	19.8513	19.2346	19.6945				1	1	3.3	3.3	sp|Q8IU81|I2BP1_HUMAN	sp|Q8IU81|I2BP1_HUMAN	Q8IU81			FALSE	FALSE	0
20.1613	19.2918	20.4883	25.5098	26.5898	24.4277				6	1	60.8	5.4	sp|Q8IUE6|H2A2B_HUMAN	sp|Q8IUE6|H2A2B_HUMAN	Q8IUE6			FALSE	FALSE	0
24.3805	24.2442	24.2858	22.8401	22.9681	20.012				8	8	25.3	25.3	sp|Q8IUI8|CRLF3_HUMAN	sp|Q8IUI8|CRLF3_HUMAN	Q8IUI8			FALSE	FALSE	0
22.4779	22.602	22.3913	20.281	19.6193	20.3245				5	5	8.9	8.9	sp|Q8IUR7|ARMC8_HUMAN	sp|Q8IUR7|ARMC8_HUMAN	Q8IUR7			FALSE	FALSE	0
24.0178	24.0014	24.4107	21.3379	22.8836	20.3624				5	5	22.2	22.2	sp|Q8IV04|TB10C_HUMAN	sp|Q8IV04|TB10C_HUMAN	Q8IV04			FALSE	FALSE	0
21.3461	20.5107	20.736	21.491	20.3538	20.0163				1	1	2.8	2.8	sp|Q8IVB4|SL9A9_HUMAN	sp|Q8IVB4|SL9A9_HUMAN	Q8IVB4			TRUE	FALSE	0
22.6033	23.2038	22.18	19.782	20.84	21.5456				1	1	1.7	1.7	sp|Q8IW41|MAPK5_HUMAN	sp|Q8IW41|MAPK5_HUMAN	Q8IW41			FALSE	FALSE	0
23.2935	23.0248	23.0063	21.9746	23.3778	19.2351				5	5	14.9	14.9	sp|Q8IWB7|WDFY1_HUMAN	sp|Q8IWB7|WDFY1_HUMAN	Q8IWB7			FALSE	FALSE	0
21.0081	20.7884	20.7114	18.8346	19.2936	19.8656				2	2	4.7	4.7	sp|Q8IXI2|MIRO1_HUMAN	sp|Q8IXI2|MIRO1_HUMAN	Q8IXI2			FALSE	FALSE	0
22.6291	22.3706	22.5411	19.7389	19.1897	19.4827				2	2	26.7	26.7	sp|Q8IXM2|BAP18_HUMAN	sp|Q8IXM2|BAP18_HUMAN	Q8IXM2			FALSE	FALSE	0
23.2356	22.8823	22.7213	18.5234	19.3195	20.3322				5	5	6.1	6.1	sp|Q8IY17|PLPL6_HUMAN	sp|Q8IY17|PLPL6_HUMAN	Q8IY17			TRUE	FALSE	0
21.7492	21.7511	21.5571	20.6994	18.9657	20.1372				4	4	2.7	2.7	sp|Q8IY21|DDX60_HUMAN	sp|Q8IY21|DDX60_HUMAN	Q8IY21			FALSE	FALSE	0
22.5078	22.1291	22.3915	19.1754	18.7849	20.0705				1	1	2.5	2.5	sp|Q8IY22|CMIP_HUMAN	sp|Q8IY22|CMIP_HUMAN	Q8IY22			FALSE	FALSE	0
22.1655	22.6874	22.5273	21.0598	21.4334	19.5725				2	2	6.1	6.1	sp|Q8IY67|RAVR1_HUMAN	sp|Q8IY67|RAVR1_HUMAN	Q8IY67			FALSE	FALSE	0
21.3075	20.9508	21.1019	19.1401	18.9775	19.8092				2	2	3	3	sp|Q8IYI6|EXOC8_HUMAN	sp|Q8IYI6|EXOC8_HUMAN	Q8IYI6			FALSE	FALSE	0
21.7685	21.9011	21.3084	19.1625	21.0111	19.5864				4	4	11.2	11.2	sp|Q8IYM9|TRI22_HUMAN	sp|Q8IYM9|TRI22_HUMAN	Q8IYM9			FALSE	FALSE	0
26.6581	25.5694	26.2532	22.2317	22.7658	22.1956				18	18	29.9	29.9	sp|Q8N163|CCAR2_HUMAN	sp|Q8N163|CCAR2_HUMAN	Q8N163			FALSE	FALSE	0
24.5426	23.397	24.7347	22.4551	21.7744	20.5923				10	10	18.2	18.2	sp|Q8N1G4|LRC47_HUMAN	sp|Q8N1G4|LRC47_HUMAN	Q8N1G4			FALSE	FALSE	0
20.904	21.9366	20.9824	18.9152	21.2492	20.4886				1	1	5	5	sp|Q8N1S5|S39AB_HUMAN	sp|Q8N1S5|S39AB_HUMAN	Q8N1S5			FALSE	FALSE	0
22.6378	22.0823	21.982	20.4092	21.4156	20.3833				1	1	3.2	3.2	sp|Q8N357|S35F6_HUMAN	sp|Q8N357|S35F6_HUMAN	Q8N357			TRUE	FALSE	0
20.9705	20.1551	19.569	19.8893	19.1993	19.1768				2	2	1	1	sp|Q8N3C0|ASCC3_HUMAN	sp|Q8N3C0|ASCC3_HUMAN	Q8N3C0			FALSE	FALSE	0
22.9415	23.3697	22.7289	18.9676	19.1139	19.6756				4	3	5.9	4.9	sp|Q8N3U4|STAG2_HUMAN	sp|Q8N3U4|STAG2_HUMAN	Q8N3U4			FALSE	FALSE	0
21.7866	21.5078	22.4068	20.2445	20.3524	19.2233				1	1	7.8	7.8	sp|Q8N4P3|MESH1_HUMAN	sp|Q8N4P3|MESH1_HUMAN	Q8N4P3			FALSE	FALSE	0
22.4446	22.5502	21.9261	19.2443	21.7214	19.6733				3	3	6	6	sp|Q8N5J2|MINY1_HUMAN	sp|Q8N5J2|MINY1_HUMAN	Q8N5J2			FALSE	FALSE	0
22.4628	22.6566	23.1462	19.663	19.9098	19.8796				2	2	20.1	20.1	sp|Q8N5W9|RFLB_HUMAN	sp|Q8N5W9|RFLB_HUMAN	Q8N5W9			FALSE	FALSE	0
23.2832	23.7444	23.2809	19.9894	19.8473	20.5214				6	6	15.5	15.5	sp|Q8N684|CPSF7_HUMAN	sp|Q8N684|CPSF7_HUMAN	Q8N684			FALSE	FALSE	0
21.9955	22.3798	22.5017	21.3375	21.7012	20.0042				3	3	4.9	4.9	sp|Q8N766|EMC1_HUMAN	sp|Q8N766|EMC1_HUMAN	Q8N766			TRUE	FALSE	0
25.2105	25.2903	25.6381	23.034	24.3418	23.7666				20	20	26.1	26.1	sp|Q8N8A2|ANR44_HUMAN;sp|O15084|ANR28_HUMAN	sp|Q8N8A2|ANR44_HUMAN	Q8N8A2			FALSE	FALSE	0
21.3346	22.9079	22.685	26.3062	23.1851	19.363				4	4	15.9	15.9	sp|Q8NB16|MLKL_HUMAN	sp|Q8NB16|MLKL_HUMAN	Q8NB16			FALSE	FALSE	0
21.9298	21.885	21.8786	18.9475	19.6343	18.9684				3	3	5.9	5.9	sp|Q8NBF2|NHLC2_HUMAN	sp|Q8NBF2|NHLC2_HUMAN	Q8NBF2			FALSE	FALSE	0
23.5194	24.6404	23.8834	19.5812	20.5038	22.8887				9	9	18.3	18.3	sp|Q8NBJ5|GT251_HUMAN	sp|Q8NBJ5|GT251_HUMAN	Q8NBJ5			TRUE	FALSE	0
25.2636	25.7845	24.8001	22.3392	24.5432	21.7245				12	12	47.7	47.7	sp|Q8NBQ5|DHB11_HUMAN	sp|Q8NBQ5|DHB11_HUMAN	Q8NBQ5			FALSE	FALSE	0
25.3505	25.3274	25.3475	20.5168	24.6072	20.0751				9	9	31	31	sp|Q8NBX0|SCPDL_HUMAN	sp|Q8NBX0|SCPDL_HUMAN	Q8NBX0			FALSE	FALSE	0
23.9699	21.7689	21.694	20.06	19.2981	19.8337				6	6	16.7	16.7	sp|Q8NC51|PAIRB_HUMAN	sp|Q8NC51|PAIRB_HUMAN	Q8NC51			FALSE	FALSE	0
20.1214	18.3826	20.587	20.3316	19.7728	19.2845				1	1	2.2	2.2	sp|Q8ND56|LS14A_HUMAN	sp|Q8ND56|LS14A_HUMAN	Q8ND56			FALSE	FALSE	0
24.513	24.3249	24.2552	21.5009	21.6249	18.5135				10	10	19.1	19.1	sp|Q8ND71|GIMA8_HUMAN	sp|Q8ND71|GIMA8_HUMAN	Q8ND71			FALSE	FALSE	0
24.1436	25.9071	25.3393	19.4224	22.231	22.3482				13	13	19.5	19.5	sp|Q8NE71|ABCF1_HUMAN	sp|Q8NE71|ABCF1_HUMAN	Q8NE71			FALSE	FALSE	0
21.735	22.3196	21.4769	20.2715	19.8468	20.4104				2	2	6.6	6.6	sp|Q8NEW0|ZNT7_HUMAN	sp|Q8NEW0|ZNT7_HUMAN	Q8NEW0			FALSE	FALSE	0
22.814	22.9528	22.9758	20.7819	20.9235	22.6815				4	4	9.4	9.4	sp|Q8NF37|PCAT1_HUMAN	sp|Q8NF37|PCAT1_HUMAN	Q8NF37			FALSE	FALSE	0
27.0455	27.0233	26.5875	21.0978	22.2287	19.099				42	42	26.6	26.6	sp|Q8NF50|DOCK8_HUMAN;sp|Q96N67|DOCK7_HUMAN;sp|Q96HP0|DOCK6_HUMAN	sp|Q8NF50|DOCK8_HUMAN	Q8NF50			FALSE	FALSE	0
24.1868	23.0415	23.3321	20.2289	23.44	24.1092				7	7	1.1	1.1	sp|Q8NF91|SYNE1_HUMAN	sp|Q8NF91|SYNE1_HUMAN	Q8NF91			FALSE	FALSE	0
21.1423	21.7921	21.9923	20.2621	20.2703	19.0666				1	1	3.7	3.7	sp|Q8NFH3|NUP43_HUMAN	sp|Q8NFH3|NUP43_HUMAN	Q8NFH3			FALSE	FALSE	0
22.6553	22.0088	22.3152	19.5745	19.7389	21.0866				2	2	6.4	6.4	sp|Q8NG06|TRI58_HUMAN	sp|Q8NG06|TRI58_HUMAN	Q8NG06			FALSE	FALSE	0
22.9388	23.5017	23.7016	21.1593	23.278	22.3145				4	4	15.3	15.3	sp|Q8NHV1|GIMA7_HUMAN	sp|Q8NHV1|GIMA7_HUMAN	Q8NHV1			FALSE	FALSE	0
21.1017	21.7773	21.5688	18.8344	21.0725	20.6891				2	2	3.2	3.2	sp|Q8NI60|COQ8A_HUMAN	sp|Q8NI60|COQ8A_HUMAN	Q8NI60			FALSE	FALSE	0
22.8047	22.4122	22.5161	19.9651	19.7059	21.0332				9	9	11.4	11.4	sp|Q8TAQ2|SMRC2_HUMAN;sp|Q92922|SMRC1_HUMAN	sp|Q8TAQ2|SMRC2_HUMAN	Q8TAQ2			FALSE	FALSE	0
22.1954	22.73	22.0102	20.3751	19.9913	18.8543				2	2	4.6	4.6	sp|Q8TAT6|NPL4_HUMAN	sp|Q8TAT6|NPL4_HUMAN	Q8TAT6			FALSE	FALSE	0
26.3114	26.2715	25.422	25.1343	25.2181	22.7691				11	11	46.5	46.5	sp|Q8TC12|RDH11_HUMAN;sp|Q96NR8|RDH12_HUMAN	sp|Q8TC12|RDH11_HUMAN	Q8TC12			FALSE	FALSE	0
26.1332	26.4863	26.2536	30.1509	27.8591	30.2491				1	1	2.2	2.2	sp|Q8TCG1|CIP2A_HUMAN	sp|Q8TCG1|CIP2A_HUMAN	Q8TCG1			FALSE	FALSE	0
24.088	24.0293	23.7657	21.0825	21.8942	23.7182				7	7	11.4	11.4	sp|Q8TCJ2|STT3B_HUMAN	sp|Q8TCJ2|STT3B_HUMAN	Q8TCJ2			TRUE	FALSE	0
23.41	24.1953	23.6641	20.3758	22.2438	20.491				14	14	10.4	10.4	sp|Q8TCU6|PREX1_HUMAN	sp|Q8TCU6|PREX1_HUMAN	Q8TCU6			FALSE	FALSE	0
23.9116	24.1389	23.8166	20.2002	24.2856	19.9756				11	11	15.4	15.4	sp|Q8TD19|NEK9_HUMAN	sp|Q8TD19|NEK9_HUMAN	Q8TD19			FALSE	FALSE	0
24.0701	24.0946	24.3243	19.8688	20.605	19.8093				8	8	21	21	sp|Q8TD55|PKHO2_HUMAN	sp|Q8TD55|PKHO2_HUMAN	Q8TD55			FALSE	FALSE	0
21.2648	22.6562	21.7323	19.351	22.0956	19.8121				5	5	8.8	8.8	sp|Q8TDB6|DTX3L_HUMAN	sp|Q8TDB6|DTX3L_HUMAN	Q8TDB6			FALSE	FALSE	0
21.3647	20.7827	21.1816	20.6409	18.8189	20.5397				2	2	23.8	23.8	sp|Q8TDP1|RNH2C_HUMAN	sp|Q8TDP1|RNH2C_HUMAN	Q8TDP1			FALSE	FALSE	0
23.748	23.7702	23.6902	20.6644	19.8485	19.9895				4	4	19.5	19.5	sp|Q8TDX7|NEK7_HUMAN;sp|Q9HC98|NEK6_HUMAN	sp|Q8TDX7|NEK7_HUMAN	Q8TDX7			FALSE	FALSE	0
24.345	25.0529	24.3194	19.7635	23.3715	20.6157				12	12	17.6	17.6	sp|Q8TDZ2|MICA1_HUMAN	sp|Q8TDZ2|MICA1_HUMAN	Q8TDZ2			FALSE	FALSE	0
25.9324	26.5271	25.5017	24.7539	21.4457	23.0119				22	22	16.8	16.8	sp|Q8TEM1|PO210_HUMAN	sp|Q8TEM1|PO210_HUMAN	Q8TEM1			TRUE	FALSE	0
20.0169	19.6975	21.5323	26.9641	23.6125	26.9489				1	1	1.2	1.2	sp|Q8TEQ0|SNX29_HUMAN	sp|Q8TEQ0|SNX29_HUMAN	Q8TEQ0			FALSE	FALSE	0
23.3794	23.0785	23.2845	19.6623	19.2336	19.4351				5	5	16	16	sp|Q8TF42|UBS3B_HUMAN	sp|Q8TF42|UBS3B_HUMAN	Q8TF42			FALSE	FALSE	0
26.2234	26.3844	26.3063	22.9822	25.083	23.1762				23	23	34.7	34.7	sp|Q8WUM4|PDC6I_HUMAN	sp|Q8WUM4|PDC6I_HUMAN	Q8WUM4			FALSE	FALSE	0
21.6262	21.3824	23.0194	22.0765	21.1239	20.9741				2	2	20	20	sp|Q8WUW1|BRK1_HUMAN	sp|Q8WUW1|BRK1_HUMAN	Q8WUW1			FALSE	FALSE	0
24.1599	25.0098	22.9234	20.6378	19.8782	21.9163				11	11	33.3	33.3	sp|Q8WVM8|SCFD1_HUMAN	sp|Q8WVM8|SCFD1_HUMAN	Q8WVM8			FALSE	FALSE	0
27.2112	26.7757	27.1432	26.0943	25.9942	25.7296				16	16	61.4	61.4	sp|Q8WWP7|GIMA1_HUMAN	sp|Q8WWP7|GIMA1_HUMAN	Q8WWP7			FALSE	FALSE	0
25.0569	24.5066	23.058	21.4296	21.6885	20.9208				6	6	19.2	19.2	sp|Q8WWY3|PRP31_HUMAN	sp|Q8WWY3|PRP31_HUMAN	Q8WWY3			FALSE	FALSE	0
23.2405	23.8203	24.0845	20.4404	19.9109	22.8987				3	3	7.9	7.9	sp|Q8WX92|NELFB_HUMAN	sp|Q8WX92|NELFB_HUMAN	Q8WX92			FALSE	FALSE	0
21.3377	21.5473	21.8772	19.0967	19.6301	19.0387				1	1	1.4	1.4	sp|Q8WXE1|ATRIP_HUMAN	sp|Q8WXE1|ATRIP_HUMAN	Q8WXE1			FALSE	FALSE	0
22.8651	23.0997	23.2594	20.9568	20.8297	20.2268				5	4	12.2	12.2	sp|Q8WXF1|PSPC1_HUMAN	sp|Q8WXF1|PSPC1_HUMAN	Q8WXF1			FALSE	FALSE	0
24.5525	24.1768	25.3444	19.6471	19.7847	20.1521				6	6	1.4	1.4	sp|Q8WXH0|SYNE2_HUMAN	sp|Q8WXH0|SYNE2_HUMAN	Q8WXH0			FALSE	FALSE	0
22.3045	22.378	22.0219	19.7993	21.3177	18.2318				4	4	8.7	8.7	sp|Q8WYA6|CTBL1_HUMAN	sp|Q8WYA6|CTBL1_HUMAN	Q8WYA6			FALSE	FALSE	0
26.3035	25.8809	26.0516	25.2801	24.1636	23.7261				16	16	56.1	56.1	sp|Q8WYJ6|SEPT1_HUMAN	sp|Q8WYJ6|SEPT1_HUMAN	Q8WYJ6			FALSE	FALSE	0
19.9638	25.1665	19.9323	28.2849	27.6457	28.9404				3	3	0.1	0.1	sp|Q8WZ42|TITIN_HUMAN	sp|Q8WZ42|TITIN_HUMAN	Q8WZ42			FALSE	FALSE	0
21.3702	21.8119	17.287	20.4247	19.8751	20.505				2	2	6.6	6.6	sp|Q8WZ82|OVCA2_HUMAN	sp|Q8WZ82|OVCA2_HUMAN	Q8WZ82			FALSE	FALSE	0
26.5733	26.0361	26.2538	24.0138	18.7643	23.3147				23	23	37.6	37.6	sp|Q92499|DDX1_HUMAN	sp|Q92499|DDX1_HUMAN	Q92499			FALSE	FALSE	0
22.4577	22.0799	21.9323	23.4531	20.2232	19.8611				2	2	9	9	sp|Q92504|S39A7_HUMAN	sp|Q92504|S39A7_HUMAN	Q92504			FALSE	FALSE	0
20.181	19.4665	19.7732	20.565	20.9186	19.1806				1	1	5	5	sp|Q92506|DHB8_HUMAN	sp|Q92506|DHB8_HUMAN	Q92506			FALSE	FALSE	0
23.9513	22.219	22.8874	20.5722	21.2377	23.1806				4	4	18.8	18.8	sp|Q92522|H1X_HUMAN	sp|Q92522|H1X_HUMAN	Q92522			FALSE	FALSE	0
21.9787	22.2331	22.5341	20.46	21.0955	19.7773				2	2	4.8	4.8	sp|Q92544|TM9S4_HUMAN	sp|Q92544|TM9S4_HUMAN	Q92544			FALSE	FALSE	0
25.8522	26.3565	25.6766	23.9509	24.5133	24.0371				16	11	27	22	sp|Q92556|ELMO1_HUMAN	sp|Q92556|ELMO1_HUMAN	Q92556			FALSE	FALSE	0
21.7201	21.5986	20.1492	20.7561	23.0434	20.3077				2	2	13.5	13.5	sp|Q92572|AP3S1_HUMAN	sp|Q92572|AP3S1_HUMAN	Q92572			FALSE	FALSE	0
22.4673	22.4633	21.5884	19.1542	19.889	20.0586				3	3	10	10	sp|Q92575|UBXN4_HUMAN	sp|Q92575|UBXN4_HUMAN	Q92575			FALSE	FALSE	0
26.7813	27.0342	26.7432	23.9462	26.159	23.4091				33	33	23	23	sp|Q92608|DOCK2_HUMAN	sp|Q92608|DOCK2_HUMAN	Q92608			FALSE	FALSE	0
23.4449	22.7556	22.674	21.614	19.2301	19.9239				2	2	6.3	6.3	sp|Q92609|TBCD5_HUMAN	sp|Q92609|TBCD5_HUMAN	Q92609			FALSE	FALSE	0
28.8212	27.4802	28.3336	20.6911	24.5142	25.8895				53	53	34.3	34.3	sp|Q92614|MY18A_HUMAN	sp|Q92614|MY18A_HUMAN	Q92614			FALSE	FALSE	0
24.2902	24.2641	24.4697	20.5552	19.0956	20.645				16	16	8.3	8.3	sp|Q92616|GCN1_HUMAN	sp|Q92616|GCN1_HUMAN	Q92616			FALSE	FALSE	0
26.1559	26.2466	26.5708	23.7243	24.8676	23.8634				14	14	18	18	sp|Q92619|HMHA1_HUMAN	sp|Q92619|HMHA1_HUMAN	Q92619			FALSE	FALSE	0
23.1705	22.6433	22.1941	20.7213	20.3284	20.128				4	4	2.4	2.4	sp|Q92621|NU205_HUMAN	sp|Q92621|NU205_HUMAN	Q92621			FALSE	FALSE	0
21.2615	20.2564	20.5484	19.3327	19.4784	20.2312				1	1	2.7	2.7	sp|Q92685|ALG3_HUMAN	sp|Q92685|ALG3_HUMAN	Q92685			FALSE	FALSE	0
21.4372	21.4595	21.6754	20.0981	19.7507	18.4033				2	2	9.9	9.9	sp|Q92696|PGTA_HUMAN	sp|Q92696|PGTA_HUMAN	Q92696			FALSE	FALSE	0
21.3768	22.2553	21.5637	20.6859	20.9411	23.6209				4	4	5	5	sp|Q92797|SYMPK_HUMAN	sp|Q92797|SYMPK_HUMAN	Q92797			FALSE	FALSE	0
26.8018	26.4041	26.4337	23.4625	21.6832	21.2215				27	26	34.9	34.1	sp|Q92835|SHIP1_HUMAN	sp|Q92835|SHIP1_HUMAN	Q92835			FALSE	FALSE	0
28.1356	28.0275	27.8736	27.3078	27.2618	26.2122				29	19	43.5	33.1	sp|Q92841|DDX17_HUMAN	sp|Q92841|DDX17_HUMAN	Q92841			FALSE	FALSE	0
25.1913	25.3273	24.6153	20.6339	22.5271	21.5865				17	17	16.1	16.1	sp|Q92878|RAD50_HUMAN	sp|Q92878|RAD50_HUMAN	Q92878			FALSE	FALSE	0
24.0585	25.3026	25.586	20.5163	23.5437	23.7341				6	6	36	36	sp|Q92882|OSTF1_HUMAN	sp|Q92882|OSTF1_HUMAN	Q92882			FALSE	FALSE	0
27.5201	27.7892	27.6575	28.6635	27.731	28.3863				32	32	35.9	35.9	sp|Q92888|ARHG1_HUMAN	sp|Q92888|ARHG1_HUMAN	Q92888			FALSE	FALSE	0
24.5715	24.5745	25.0115	28.6269	26.6209	27.2409				4	4	4.7	4.7	sp|Q92896|GSLG1_HUMAN	sp|Q92896|GSLG1_HUMAN	Q92896			TRUE	FALSE	0
21.7127	20.4519	21.1267	19.4323	19.4569	20.3069				3	3	4	4	sp|Q92918|M4K1_HUMAN	sp|Q92918|M4K1_HUMAN	Q92918			FALSE	FALSE	0
24.7876	24.5744	25.0924	23.8888	23.7473	22.9051				11	6	51.2	28	sp|Q92930|RAB8B_HUMAN	sp|Q92930|RAB8B_HUMAN	Q92930			FALSE	FALSE	0
22.38	22.8399	24.0657	19.6217	19.6572	18.7089				8	8	18	18	sp|Q92945|FUBP2_HUMAN	sp|Q92945|FUBP2_HUMAN	Q92945			FALSE	FALSE	0
24.5092	24.4483	24.3808	20.0218	19.6687	20.7531				8	8	30.4	30.4	sp|Q92947|GCDH_HUMAN	sp|Q92947|GCDH_HUMAN	Q92947			FALSE	FALSE	0
23.1398	23.383	23.264	21.526	23.6244	19.709				7	7	13.3	13.3	sp|Q92973|TNPO1_HUMAN;sp|O14787|TNPO2_HUMAN	sp|Q92973|TNPO1_HUMAN	Q92973			FALSE	FALSE	0
25.2015	25.1157	25.0834	21.2051	20.8016	22.746				15	15	21.9	21.9	sp|Q92974|ARHG2_HUMAN	sp|Q92974|ARHG2_HUMAN	Q92974			FALSE	FALSE	0
23.761	23.6769	23.1999	23.6017	20.6403	20.9236				9	9	5.1	5.1	sp|Q93008|USP9X_HUMAN;sp|O00507|USP9Y_HUMAN	sp|Q93008|USP9X_HUMAN	Q93008			FALSE	FALSE	0
24.5397	25.2989	24.7873	20.7659	22.7205	23.0413				9	9	10.8	10.8	sp|Q93009|UBP7_HUMAN	sp|Q93009|UBP7_HUMAN	Q93009			FALSE	FALSE	0
21.0743	21.9747	22.6619	22.6992	22.1276	22.7318				2	1	10.6	5.6	sp|Q93045|STMN2_HUMAN	sp|Q93045|STMN2_HUMAN	Q93045			FALSE	FALSE	0
29.0526	28.8335	28.5258	28.0129	28.0062	27.054				38	30	42.7	36	sp|Q93084|AT2A3_HUMAN	sp|Q93084|AT2A3_HUMAN	Q93084			FALSE	FALSE	0
21.0074	20.9769	20.5531	20.192	19.417	20.1247				1	1	4.8	4.8	sp|Q969E2|SCAM4_HUMAN	sp|Q969E2|SCAM4_HUMAN	Q969E2			FALSE	FALSE	0
21.9537	22.2046	22.1432	20.2799	21.6329	20.0703				2	2	6.6	6.6	sp|Q969G3|SMCE1_HUMAN	sp|Q969G3|SMCE1_HUMAN	Q969G3			FALSE	FALSE	0
23.6149	24.3325	23.2781	19.5726	19.0676	19.2159				6	6	14.7	14.7	sp|Q969V3|NCLN_HUMAN	sp|Q969V3|NCLN_HUMAN	Q969V3			TRUE	FALSE	0
24.7605	25.2988	24.0533	26.6558	24.0335	19.2981				8	8	32.4	32.4	sp|Q969X5|ERGI1_HUMAN	sp|Q969X5|ERGI1_HUMAN	Q969X5			TRUE	FALSE	0
22.9783	22.8918	21.5834	21.1499	19.7483	19.791				6	6	8.6	8.6	sp|Q96A65|EXOC4_HUMAN	sp|Q96A65|EXOC4_HUMAN	Q96A65			FALSE	FALSE	0
21.3946	21.3651	20.7295	24.4641	19.5401	21.5665				3	3	17.6	17.6	sp|Q96A72|MGN2_HUMAN;sp|P61326|MGN_HUMAN	sp|Q96A72|MGN2_HUMAN;sp|P61326|MGN_HUMAN	Q96A72			FALSE	FALSE	0
22.2999	22.6576	21.8624	18.4196	18.6973	20.6038				1	1	11.2	11.2	sp|Q96AB3|ISOC2_HUMAN	sp|Q96AB3|ISOC2_HUMAN	Q96AB3			FALSE	FALSE	0
21.183	21.8823	21.3105	21.9498	20.891	20.4671				2	2	8.1	8.1	sp|Q96AG4|LRC59_HUMAN	sp|Q96AG4|LRC59_HUMAN	Q96AG4			FALSE	FALSE	0
22.9337	21.6782	24.793	19.5086	22.554	21.1349				9	9	20.5	20.5	sp|Q96B97|SH3K1_HUMAN	sp|Q96B97|SH3K1_HUMAN	Q96B97			FALSE	FALSE	0
24.6084	23.9201	24.178	19.4049	26.7636	20.3552				9	3	58.1	25.8	sp|Q96BM9|ARL8A_HUMAN	sp|Q96BM9|ARL8A_HUMAN	Q96BM9			FALSE	FALSE	0
21.2683	20.0626	22.6398	19.7463	20.0609	20.0018				3	3	26.7	26.7	sp|Q96BX8|MOB3A_HUMAN	sp|Q96BX8|MOB3A_HUMAN	Q96BX8			FALSE	FALSE	0
24.6303	24.8878	25.032	20.1032	22.1363	20.5061				16	16	10.2	10.2	sp|Q96BY6|DOC10_HUMAN	sp|Q96BY6|DOC10_HUMAN	Q96BY6			FALSE	FALSE	0
23.6241	21.6784	25.5133	23.8458	24.0305	24.4111				13	13	47.1	47.1	sp|Q96C19|EFHD2_HUMAN;sp|Q9BUP0|EFHD1_HUMAN	sp|Q96C19|EFHD2_HUMAN	Q96C19			FALSE	FALSE	0
22.9813	23.9952	20.5606	25.1988	23.9203	26.4956				5	5	18.4	18.4	sp|Q96C86|DCPS_HUMAN	sp|Q96C86|DCPS_HUMAN	Q96C86			FALSE	FALSE	0
21.6194	21.2166	20.332	20.7001	20.6434	18.7599				3	3	7.5	7.5	sp|Q96CM8|ACSF2_HUMAN	sp|Q96CM8|ACSF2_HUMAN	Q96CM8			FALSE	FALSE	0
23.0414	22.7084	22.4626	19.8865	19.6143	19.9285				2	2	7.4	7.4	sp|Q96CS3|FAF2_HUMAN	sp|Q96CS3|FAF2_HUMAN	Q96CS3			FALSE	FALSE	0
22.7357	20.9839	22.2804	20.9862	19.8304	19.2627				2	2	8	8	sp|Q96CW1|AP2M1_HUMAN	sp|Q96CW1|AP2M1_HUMAN	Q96CW1			FALSE	FALSE	0
21.7154	22.3378	22.4536	22.4287	23.4104	22.4437				2	2	7.4	7.4	sp|Q96CX2|KCD12_HUMAN	sp|Q96CX2|KCD12_HUMAN	Q96CX2			FALSE	FALSE	0
23.6674	23.8594	23.9792	19.0518	23.396	19.5505				5	5	31.1	31.1	sp|Q96DI7|SNR40_HUMAN	sp|Q96DI7|SNR40_HUMAN	Q96DI7			FALSE	FALSE	0
21.205	21.2966	20.6074	19.5607	20.1481	21.7097				4	4	11.3	11.3	sp|Q96DV4|RM38_HUMAN	sp|Q96DV4|RM38_HUMAN	Q96DV4			FALSE	FALSE	0
22.8652	22.3103	22.0946	22.8782	22.1393	21.9242				2	2	14.3	14.3	sp|Q96DZ9|CKLF5_HUMAN	sp|Q96DZ9|CKLF5_HUMAN	Q96DZ9		+	FALSE	FALSE	0
21.8661	21.5577	21.0806	19.2912	21.4841	19.9607				3	3	13.3	13.3	sp|Q96EE3|SEH1_HUMAN	sp|Q96EE3|SEH1_HUMAN	Q96EE3			FALSE	FALSE	0
24.1455	23.8394	24.3391	20.2678	18.7016	20.6629				3	3	15.5	15.5	sp|Q96EP5|DAZP1_HUMAN	sp|Q96EP5|DAZP1_HUMAN	Q96EP5			FALSE	FALSE	0
20.923	21.0838	19.7624	22.8065	21.7886	22.6413				9	1	7.2	1	sp|Q96F07|CYFP2_HUMAN	sp|Q96F07|CYFP2_HUMAN	Q96F07			FALSE	FALSE	0
25.1909	25.031	24.6379	22.6584	21.5569	21.2557				6	6	26.4	26.4	sp|Q96F15|GIMA5_HUMAN	sp|Q96F15|GIMA5_HUMAN	Q96F15			FALSE	FALSE	0
23.9709	24.5781	24.9181	20.4128	23.7981	22.9223				3	2	50.6	38.2	sp|Q96FJ2|DYL2_HUMAN	sp|Q96FJ2|DYL2_HUMAN	Q96FJ2			FALSE	FALSE	0
24.0289	22.1726	23.6209	19.3576	19.5801	19.4557				10	10	13.1	13.1	sp|Q96FS4|SIPA1_HUMAN	sp|Q96FS4|SIPA1_HUMAN	Q96FS4			FALSE	FALSE	0
25.4229	25.7606	25.8107	24.0396	24.9196	22.8255				9	9	36.9	36.9	sp|Q96FW1|OTUB1_HUMAN	sp|Q96FW1|OTUB1_HUMAN	Q96FW1			FALSE	FALSE	0
21.71	23.8708	25.0485	19.0924	23.8035	19.823				10	10	22.9	22.9	sp|Q96G03|PGM2_HUMAN	sp|Q96G03|PGM2_HUMAN	Q96G03			FALSE	FALSE	0
19.3308	18.938	18.3181	19.8661	20.3047	21.0518				1	1	7.8	7.8	sp|Q96GF1|RN185_HUMAN	sp|Q96GF1|RN185_HUMAN	Q96GF1			FALSE	FALSE	0
22.3516	21.566	21.9236	23.0111	18.9806	21.9029				2	2	6.6	6.6	sp|Q96HE7|ERO1A_HUMAN	sp|Q96HE7|ERO1A_HUMAN	Q96HE7			TRUE	FALSE	0
22.7316	22.868	22.7656	20.0928	19.4312	20.0574				8	7	22	20.5	sp|Q96I24|FUBP3_HUMAN	sp|Q96I24|FUBP3_HUMAN	Q96I24			FALSE	FALSE	0
26.4466	26.1989	26.0998	21.6678	20.676	19.836				16	16	46.1	46.1	sp|Q96I99|SUCB2_HUMAN	sp|Q96I99|SUCB2_HUMAN	Q96I99			FALSE	FALSE	0
20.8155	21.7079	20.655	20.0226	20.1897	19.783				3	3	5.1	5.1	sp|Q96II8|LRCH3_HUMAN	sp|Q96II8|LRCH3_HUMAN	Q96II8			FALSE	FALSE	0
24.032	24.0307	23.7762	19.2256	19.6271	20.158				2	2	7.9	7.9	sp|Q96IJ6|GMPPA_HUMAN	sp|Q96IJ6|GMPPA_HUMAN	Q96IJ6			FALSE	FALSE	0
25.5731	25.67	26.1737	24.3162	24.8251	21.0641				9	9	60	60	sp|Q96IU4|ABHEB_HUMAN	sp|Q96IU4|ABHEB_HUMAN	Q96IU4			FALSE	FALSE	0
24.544	25.0886	23.8276	23.3454	23.4892	19.45				3	3	44.8	44.8	sp|Q96IX5|ATPMD_HUMAN	sp|Q96IX5|ATPMD_HUMAN	Q96IX5			FALSE	FALSE	0
23.6976	25.1488	23.6134	19.8896	21.5265	18.7616				15	10	25.1	20.1	sp|Q96JJ3|ELMO2_HUMAN	sp|Q96JJ3|ELMO2_HUMAN	Q96JJ3			FALSE	FALSE	0
22.6892	22.6534	22.0811	19.8411	19.1687	19.5019				3	3	8.6	8.6	sp|Q96JJ7|TMX3_HUMAN	sp|Q96JJ7|TMX3_HUMAN	Q96JJ7			TRUE	FALSE	0
24.7199	26.0539	26.5695	20.7707	25.5706	25.3101				16	16	48.4	48.4	sp|Q96KP4|CNDP2_HUMAN	sp|Q96KP4|CNDP2_HUMAN	Q96KP4			FALSE	FALSE	0
23.145	23.3333	23.2024	20.8939	22.6281	20.6399				7	7	15.7	15.7	sp|Q96L92|SNX27_HUMAN	sp|Q96L92|SNX27_HUMAN	Q96L92			FALSE	FALSE	0
24.4869	23.5211	22.7007	20.1714	19.2254	19.7536				1	1	0.7	0.7	sp|Q96L96|ALPK3_HUMAN	sp|Q96L96|ALPK3_HUMAN	Q96L96			FALSE	FALSE	0
23.2135	23.8342	23.1784	24.6056	19.9588	19.6843				6	6	27.5	27.5	sp|Q96LJ7|DHRS1_HUMAN	sp|Q96LJ7|DHRS1_HUMAN	Q96LJ7			FALSE	FALSE	0
22.3241	22.5767	21.8687	20.7587	21.0751	20.6274				2	2	6.1	6.1	sp|Q96N66|MBOA7_HUMAN	sp|Q96N66|MBOA7_HUMAN	Q96N66			TRUE	FALSE	0
25.3095	25.6825	25.3105	21.2641	23.2578	20.0415				12	12	12	12	sp|Q96P48|ARAP1_HUMAN	sp|Q96P48|ARAP1_HUMAN	Q96P48			FALSE	FALSE	0
27.8327	28.7781	29.0123	32.7582	32.0613	32.8714				9	9	17.3	17.3	sp|Q96PK6|RBM14_HUMAN	sp|Q96PK6|RBM14_HUMAN	Q96PK6			FALSE	FALSE	0
21.9408	20.639	21.5874	18.0378	19.7851	20.1517				2	2	4.8	4.8	sp|Q96PP8|GBP5_HUMAN;sp|Q9H0R5|GBP3_HUMAN	sp|Q96PP8|GBP5_HUMAN;sp|Q9H0R5|GBP3_HUMAN	Q96PP8			FALSE	FALSE	0
21.9611	22.7258	21.4319	18.9165	21.7893	20.4156				5	5	5.9	5.9	sp|Q96Q05|TPPC9_HUMAN	sp|Q96Q05|TPPC9_HUMAN	Q96Q05			FALSE	FALSE	0
23.4192	23.0638	23.2368	20.2008	21.3322	20.1377				5	5	17.1	17.1	sp|Q96Q11|TRNT1_HUMAN	sp|Q96Q11|TRNT1_HUMAN	Q96Q11			FALSE	FALSE	0
19.9196	19.266	20.5422	19.541	19.4198	20.4015				1	1	1.9	1.9	sp|Q96QH2|PRAM_HUMAN	sp|Q96QH2|PRAM_HUMAN	Q96QH2			FALSE	FALSE	0
25.7387	25.8879	25.4328	21.3466	25.0963	22.7197				12	12	18	18	sp|Q96QK1|VPS35_HUMAN	sp|Q96QK1|VPS35_HUMAN	Q96QK1			FALSE	FALSE	0
21.8928	22.5419	23.0367	20.2211	19.9337	20.1854				2	2	3.3	3.3	sp|Q96RP9|EFGM_HUMAN	sp|Q96RP9|EFGM_HUMAN	Q96RP9			FALSE	FALSE	0
22.5753	23.4634	22.3298	19.7629	21.7629	20.522				6	6	14.1	14.1	sp|Q96RQ3|MCCA_HUMAN	sp|Q96RQ3|MCCA_HUMAN	Q96RQ3			FALSE	FALSE	0
21.2456	20.786	22.5268	20.8348	21.3024	19.6672				1	1	2.6	2.6	sp|Q96RQ9|OXLA_HUMAN	sp|Q96RQ9|OXLA_HUMAN	Q96RQ9			TRUE	FALSE	0
21.917	21.6916	21.6218	20.8467	20.2368	20.0881				2	2	3	3	sp|Q96RT1|ERBIN_HUMAN	sp|Q96RT1|ERBIN_HUMAN	Q96RT1			FALSE	FALSE	0
21.6263	22.048	21.4742	19.7273	19.1021	19.8125				5	5	7.3	7.3	sp|Q96RU3|FNBP1_HUMAN	sp|Q96RU3|FNBP1_HUMAN	Q96RU3			FALSE	FALSE	0
25.1016	24.7767	23.7575	20.3618	24.3787	23.911				3	3	19.3	19.3	sp|Q96S97|MYADM_HUMAN	sp|Q96S97|MYADM_HUMAN	Q96S97			FALSE	FALSE	0
23.8517	23.5545	23.5575	20.1678	19.0107	21.197				7	7	12.4	12.4	sp|Q96T51|RUFY1_HUMAN	sp|Q96T51|RUFY1_HUMAN	Q96T51			FALSE	FALSE	0
20.4929	20.8185	21.1592	20.2375	20.146	20.0774				2	2	2.5	2.5	sp|Q96T76|MMS19_HUMAN	sp|Q96T76|MMS19_HUMAN	Q96T76			FALSE	FALSE	0
25.476	26.0729	25.6327	19.6929	23.5512	18.9557				11	11	51.8	51.8	sp|Q99439|CNN2_HUMAN;sp|Q15417|CNN3_HUMAN	sp|Q99439|CNN2_HUMAN	Q99439			FALSE	FALSE	0
23.403	23.5432	22.9991	22.5189	22.0215	20.978				1	1	3	3	sp|Q99442|SEC62_HUMAN	sp|Q99442|SEC62_HUMAN	Q99442			FALSE	FALSE	0
21.2445	22.3718	21.3647	20.3566	20.6928	19.6758				3	3	10.8	10.8	sp|Q99447|PCY2_HUMAN	sp|Q99447|PCY2_HUMAN	Q99447			FALSE	FALSE	0
22.0645	22.6006	22.5298	24.3543	22.092	24.0711				3	3	3	3	sp|Q99459|CDC5L_HUMAN	sp|Q99459|CDC5L_HUMAN	Q99459			FALSE	FALSE	0
25.5081	26.8425	25.916	20.7829	23.9708	20.3143				20	20	30.4	30.4	sp|Q99460|PSMD1_HUMAN	sp|Q99460|PSMD1_HUMAN	Q99460			FALSE	FALSE	0
22.9289	23.6078	25.9184	25.8257	24.9386	25.4057				8	8	54.5	54.5	sp|Q99497|PARK7_HUMAN	sp|Q99497|PARK7_HUMAN	Q99497			FALSE	FALSE	0
23.1576	24.3736	24.222	18.8975	25.2575	20.2566				6	6	24.7	24.7	sp|Q99536|VAT1_HUMAN	sp|Q99536|VAT1_HUMAN	Q99536			FALSE	FALSE	0
21.9075	21.8832	21.9714	19.4756	21.3154	20.0854				3	3	8.1	8.1	sp|Q99615|DNJC7_HUMAN	sp|Q99615|DNJC7_HUMAN	Q99615			FALSE	FALSE	0
25.202	24.6809	25.5115	22.8174	23.5698	23.9072				9	9	40.1	40.1	sp|Q99623|PHB2_HUMAN	sp|Q99623|PHB2_HUMAN	Q99623			FALSE	FALSE	0
21.465	22.0144	21.3505	19.4802	20.4501	21.1541				3	3	18.5	18.5	sp|Q99653|CHP1_HUMAN	sp|Q99653|CHP1_HUMAN	Q99653			FALSE	FALSE	0
23.0642	23.5581	22.3866	22.651	22.6376	20.89				4	4	22.1	22.1	sp|Q99685|MGLL_HUMAN	sp|Q99685|MGLL_HUMAN	Q99685			FALSE	FALSE	0
20.2621	22.0506	21.2725	20.2321	20.277	20.3834				3	3	12.7	12.7	sp|Q99704|DOK1_HUMAN	sp|Q99704|DOK1_HUMAN	Q99704			FALSE	FALSE	0
27.7537	27.5599	27.4709	27.1399	26.9437	25.9522				13	13	66.3	66.3	sp|Q99714|HCD2_HUMAN	sp|Q99714|HCD2_HUMAN	Q99714			FALSE	FALSE	0
20.9612	20.3311	22.4037	19.5347	20.234	20.3195				3	3	10.8	10.8	sp|Q99729|ROAA_HUMAN	sp|Q99729|ROAA_HUMAN	Q99729			FALSE	FALSE	0
22.2255	21.5031	20.2477	23.1211	22.2776	21.6332				3	1	5.9	2.9	sp|Q99733|NP1L4_HUMAN	sp|Q99733|NP1L4_HUMAN	Q99733			FALSE	FALSE	0
22.5268	23.2299	22.6291	19.3045	19.6598	18.9646				1	1	9.5	9.5	sp|Q99735|MGST2_HUMAN	sp|Q99735|MGST2_HUMAN	Q99735			FALSE	FALSE	0
24.7317	23.9431	25.4545	25.1855	24.3001	18.7965				11	11	19.6	19.6	sp|Q99798|ACON_HUMAN	sp|Q99798|ACON_HUMAN	Q99798			FALSE	FALSE	0
24.9584	24.8008	24.667	20.5658	23.7198	23.0129				10	10	19.6	19.6	sp|Q99829|CPNE1_HUMAN	sp|Q99829|CPNE1_HUMAN	Q99829			FALSE	FALSE	0
25.2483	26.0265	26.1495	19.2805	23.0359	22.2223				15	15	38.7	38.7	sp|Q99832|TCPH_HUMAN	sp|Q99832|TCPH_HUMAN	Q99832			FALSE	FALSE	0
22.2299	23.4828	19.9025	23.1595	23.9299	23.1787				7	7	25.9	25.9	sp|Q99873|ANM1_HUMAN;sp|Q9NR22|ANM8_HUMAN	sp|Q99873|ANM1_HUMAN	Q99873			FALSE	FALSE	0
22.4633	22.6184	22.3527	19.7031	19.6343	19.8214				2	2	10.6	10.6	sp|Q99943|PLCA_HUMAN	sp|Q99943|PLCA_HUMAN	Q99943			FALSE	FALSE	0
22.3965	22.2247	21.9243	20.9598	22.1806	19.0228				2	2	0.7	0.7	sp|Q99996|AKAP9_HUMAN	sp|Q99996|AKAP9_HUMAN	Q99996			FALSE	FALSE	0
25.6698	25.0246	24.6133	19.1002	24.4922	24.2196				7	6	35.9	33.5	sp|Q9BPW8|NIPS1_HUMAN	sp|Q9BPW8|NIPS1_HUMAN	Q9BPW8			FALSE	FALSE	0
22.8036	21.9895	22.0489	21.0852	22.4262	21.2182				2	2	8.6	8.6	sp|Q9BQA9|CYBC1_HUMAN	sp|Q9BQA9|CYBC1_HUMAN	Q9BQA9			FALSE	FALSE	0
26.1964	27.0393	26.2267	25.9605	26.2975	24.7239				31	2	72.6	9.1	sp|Q9BQE3|TBA1C_HUMAN	sp|Q9BQE3|TBA1C_HUMAN	Q9BQE3			FALSE	FALSE	0
22.0348	22.5842	21.92	18.7367	21.0456	20.7038				1	1	3.3	3.3	sp|Q9BQE5|APOL2_HUMAN	sp|Q9BQE5|APOL2_HUMAN	Q9BQE5			FALSE	FALSE	0
24.0257	24.2979	23.8932	20.2638	22.8894	21.615				5	5	20.3	20.3	sp|Q9BRR6|ADPGK_HUMAN	sp|Q9BRR6|ADPGK_HUMAN	Q9BRR6			FALSE	FALSE	0
24.0634	25.1544	24.4922	19.2215	19.5662	19.0232				8	7	17.9	16.7	sp|Q9BRR9|RHG09_HUMAN	sp|Q9BRR9|RHG09_HUMAN	Q9BRR9			FALSE	FALSE	0
22.0531	21.1557	23.2328	20.2433	22.288	21.1359				3	3	16	16	sp|Q9BS26|ERP44_HUMAN	sp|Q9BS26|ERP44_HUMAN	Q9BS26			FALSE	FALSE	0
27.7902	27.7781	27.7905	26.8899	26.8413	25.8797				31	31	36	36	sp|Q9BSJ8|ESYT1_HUMAN	sp|Q9BSJ8|ESYT1_HUMAN	Q9BSJ8			FALSE	FALSE	0
19.8937	21.547	20.0152	19.711	20.1058	20.9325				1	1	2.2	2.2	sp|Q9BT40|INP5K_HUMAN	sp|Q9BT40|INP5K_HUMAN	Q9BT40			FALSE	FALSE	0
21.2017	21.3245	21.9608	19.1142	19.0324	20.2162				4	4	12.6	12.6	sp|Q9BT78|CSN4_HUMAN	sp|Q9BT78|CSN4_HUMAN	Q9BT78			FALSE	FALSE	0
24.2282	24.3446	24.8671	23.7503	24.9311	20.2968				4	4	18.3	18.3	sp|Q9BTT0|AN32E_HUMAN	sp|Q9BTT0|AN32E_HUMAN	Q9BTT0			FALSE	FALSE	0
24.2093	24.2599	24.022	21.1999	23.8901	24.2699				9	9	36	36	sp|Q9BTV4|TMM43_HUMAN	sp|Q9BTV4|TMM43_HUMAN	Q9BTV4			FALSE	FALSE	0
23.2101	22.4475	23.3875	20.8721	20.5578	19.8026				5	5	14	14	sp|Q9BTZ2|DHRS4_HUMAN;sp|Q6PKH6|DR4L2_HUMAN;sp|P0CG22|DR4L1_HUMAN	sp|Q9BTZ2|DHRS4_HUMAN	Q9BTZ2			FALSE	FALSE	0
24.1453	24.8037	21.9351	21.0829	19.8542	18.7336				17	6	43.7	23.5	sp|Q9BUF5|TBB6_HUMAN	sp|Q9BUF5|TBB6_HUMAN	Q9BUF5			FALSE	FALSE	0
23.858	24.1366	24.4	21.5587	22.3266	23.3095				10	10	17.8	17.8	sp|Q9BUJ2|HNRL1_HUMAN	sp|Q9BUJ2|HNRL1_HUMAN	Q9BUJ2			FALSE	FALSE	0
23.544	24.0786	23.3281	20.445	20.0374	22.4943				2	2	8	8	sp|Q9BUN8|DERL1_HUMAN	sp|Q9BUN8|DERL1_HUMAN	Q9BUN8			FALSE	FALSE	0
21.9202	21.568	21.6702	20.6578	21.3626	20.9075				3	3	6.5	6.5	sp|Q9BV38|WDR18_HUMAN	sp|Q9BV38|WDR18_HUMAN	Q9BV38			FALSE	FALSE	0
21.6699	21.5381	21.9432	23.2816	19.5744	19.7882				3	3	37	37	sp|Q9BV40|VAMP8_HUMAN	sp|Q9BV40|VAMP8_HUMAN	Q9BV40			FALSE	FALSE	0
22.2744	22.7398	22.9343	20.1247	20.1357	20.2053				2	2	8.1	8.1	sp|Q9BVK6|TMED9_HUMAN	sp|Q9BVK6|TMED9_HUMAN	Q9BVK6			TRUE	FALSE	0
21.4805	22.0623	21.0159	19.4164	19.5961	21.1236				1	1	27.4	27.4	sp|Q9BW72|HIG2A_HUMAN	sp|Q9BW72|HIG2A_HUMAN	Q9BW72			FALSE	FALSE	0
23.687	23.4317	23.2559	21.2537	21.9391	19.7721				7	6	28.7	22.7	sp|Q9BWM7|SFXN3_HUMAN	sp|Q9BWM7|SFXN3_HUMAN	Q9BWM7			FALSE	FALSE	0
22.4326	21.8247	21.6302	20.9446	19.4526	20.1958				3	3	5.3	5.3	sp|Q9BX10|GTPB2_HUMAN	sp|Q9BX10|GTPB2_HUMAN	Q9BX10			FALSE	FALSE	0
21.6248	22.6955	21.671	19.6507	20.8866	20.0306				3	3	9.8	9.8	sp|Q9BXB4|OSB11_HUMAN	sp|Q9BXB4|OSB11_HUMAN	Q9BXB4			FALSE	FALSE	0
25.8939	24.948	25.7256	21.0998	20.6333	19.2848				17	17	25.6	25.6	sp|Q9BXP5|SRRT_HUMAN	sp|Q9BXP5|SRRT_HUMAN	Q9BXP5			FALSE	FALSE	0
21.8366	22.4297	22.7024	20.5211	23.0816	24.4413				3	3	11.1	11.1	sp|Q9BXS5|AP1M1_HUMAN;sp|Q9Y6Q5|AP1M2_HUMAN	sp|Q9BXS5|AP1M1_HUMAN	Q9BXS5			FALSE	FALSE	0
24.248	25.2537	24.1585	19.4854	19.2799	19.5646				4	4	15.6	15.6	sp|Q9BXW7|HDHD5_HUMAN	sp|Q9BXW7|HDHD5_HUMAN	Q9BXW7			FALSE	FALSE	0
23.7642	24.6473	23.9998	19.1923	19.3726	18.5354				3	3	23.7	23.7	sp|Q9BY32|ITPA_HUMAN	sp|Q9BY32|ITPA_HUMAN	Q9BY32			FALSE	FALSE	0
20.0486	20.9514	19.8946	23.1049	22.5356	22.9058				2	2	9.5	9.5	sp|Q9BY43|CHM4A_HUMAN	sp|Q9BY43|CHM4A_HUMAN	Q9BY43			FALSE	FALSE	0
23.0597	22.1097	21.9256	21.0199	22.0912	22.7472				3	3	20.6	20.6	sp|Q9BYD3|RM04_HUMAN	sp|Q9BYD3|RM04_HUMAN	Q9BYD3			FALSE	FALSE	0
20.8866	21.0328	20.5132	20.4576	20.3741	19.6762				1	1	3.5	3.5	sp|Q9BZ23|PANK2_HUMAN	sp|Q9BZ23|PANK2_HUMAN	Q9BZ23			FALSE	FALSE	0
22.3748	22.2356	21.7228	19.452	19.7111	20.3346				1	1	3.8	3.8	sp|Q9BZE1|RM37_HUMAN	sp|Q9BZE1|RM37_HUMAN	Q9BZE1			FALSE	FALSE	0
22.4409	22.3564	22.569	18.8212	20.5769	20.3601				4	4	6.4	6.4	sp|Q9BZF1|OSBL8_HUMAN	sp|Q9BZF1|OSBL8_HUMAN	Q9BZF1			FALSE	FALSE	0
22.8551	22.7382	22.9897	21.0972	20.3369	18.7782				5	5	6.2	6.2	sp|Q9BZH6|WDR11_HUMAN	sp|Q9BZH6|WDR11_HUMAN	Q9BZH6			FALSE	FALSE	0
22.3508	23.0383	22.235	19.4151	21.893	22.2131				2	2	24.7	24.7	sp|Q9BZL1|UBL5_HUMAN	sp|Q9BZL1|UBL5_HUMAN	Q9BZL1			FALSE	FALSE	0
24.5864	25.8379	24.4045	25.9579	25.3046	25.567				11	11	19.7	19.7	sp|Q9BZQ8|NIBAN_HUMAN	sp|Q9BZQ8|NIBAN_HUMAN	Q9BZQ8			FALSE	FALSE	0
22.836	22.3309	23.5306	19.4699	19.7321	19.5101				4	4	12	12	sp|Q9BZZ5|API5_HUMAN	sp|Q9BZZ5|API5_HUMAN	Q9BZZ5			FALSE	FALSE	0
24.899	23.1822	24.4758	21.0777	19.6614	19.8381				2	2	3.9	3.9	sp|Q9C040|TRIM2_HUMAN	sp|Q9C040|TRIM2_HUMAN	Q9C040			FALSE	FALSE	0
22.0667	21.4645	22.3164	21.1069	21.548	18.9579				1	1	12.6	12.6	sp|Q9GZP9|DERL2_HUMAN	sp|Q9GZP9|DERL2_HUMAN	Q9GZP9			FALSE	FALSE	0
23.8918	24.0055	24.2165	19.2962	20.2685	19.0701				6	6	33.1	33.1	sp|Q9GZS3|WDR61_HUMAN	sp|Q9GZS3|WDR61_HUMAN	Q9GZS3			FALSE	FALSE	0
23.7698	23.489	22.7833	19.7934	20.6196	20.4805				1	1	12.8	12.8	sp|Q9GZT3|SLIRP_HUMAN	sp|Q9GZT3|SLIRP_HUMAN	Q9GZT3			FALSE	FALSE	0
20.9674	19.7933	20.4401	19.9873	19.0816	20.3407				1	1	8.3	8.3	sp|Q9GZZ1|NAA50_HUMAN	sp|Q9GZZ1|NAA50_HUMAN	Q9GZZ1			FALSE	FALSE	0
23.1471	22.3838	22.3521	21.8002	21.2047	18.5094				3	3	4.7	4.7	sp|Q9H0A0|NAT10_HUMAN	sp|Q9H0A0|NAT10_HUMAN	Q9H0A0			FALSE	FALSE	0
20.8392	22.0523	21.5465	18.2037	20.5164	19.1516				1	1	10.6	10.6	sp|Q9H0A8|COMD4_HUMAN	sp|Q9H0A8|COMD4_HUMAN	Q9H0A8			FALSE	FALSE	0
22.7694	22.7746	22.2071	20.6845	20.6839	18.6691				7	7	19.4	19.4	sp|Q9H0C8|ILKAP_HUMAN	sp|Q9H0C8|ILKAP_HUMAN	Q9H0C8			FALSE	FALSE	0
22.3022	21.9727	20.9743	19.3724	19.1956	19.8347				2	2	3.2	3.2	sp|Q9H0D6|XRN2_HUMAN	sp|Q9H0D6|XRN2_HUMAN	Q9H0D6			FALSE	FALSE	0
21.6303	20.509	20.7026	20.2328	20.8313	20.1629				2	2	8	8	sp|Q9H0P0|5NT3A_HUMAN	sp|Q9H0P0|5NT3A_HUMAN	Q9H0P0			FALSE	FALSE	0
23.332	24.6448	24.3674	19.8454	19.5734	24.5329				8	6	32.8	26	sp|Q9H0Q0|FA49A_HUMAN	sp|Q9H0Q0|FA49A_HUMAN	Q9H0Q0			FALSE	FALSE	0
27.375	26.2458	26.8817	26.1928	25.672	25.804				15	8	80.6	50.2	sp|Q9H0U4|RAB1B_HUMAN;sp|Q92928|RAB1C_HUMAN	sp|Q9H0U4|RAB1B_HUMAN	Q9H0U4			FALSE	FALSE	0
23.2476	24.1891	24.0463	22.1692	22.73	21.8791				3	3	12	12	sp|Q9H1E5|TMX4_HUMAN	sp|Q9H1E5|TMX4_HUMAN	Q9H1E5			FALSE	FALSE	0
25.116	25.0308	25.5136	20.3613	24.9131	20.3283				11	9	26.8	22.7	sp|Q9H223|EHD4_HUMAN	sp|Q9H223|EHD4_HUMAN	Q9H223			FALSE	FALSE	0
23.1148	23.9188	23.7694	20.214	20.0777	19.7571				7	7	12.5	12.5	sp|Q9H269|VPS16_HUMAN	sp|Q9H269|VPS16_HUMAN	Q9H269			FALSE	FALSE	0
25.1757	24.3661	27.2664	27.0006	26.4808	26.8577				3	3	32.3	32.3	sp|Q9H299|SH3L3_HUMAN	sp|Q9H299|SH3L3_HUMAN	Q9H299			FALSE	FALSE	0
22.9724	22.8706	22.6833	19.1696	21.2675	19.3634				6	6	5.7	5.7	sp|Q9H2M9|RBGPR_HUMAN	sp|Q9H2M9|RBGPR_HUMAN	Q9H2M9			FALSE	FALSE	0
19.9693	20.1823	20.3636	18.7616	19.5332	20.9036				1	1	1.5	1.5	sp|Q9H2U1|DHX36_HUMAN	sp|Q9H2U1|DHX36_HUMAN	Q9H2U1			FALSE	FALSE	0
25.2705	24.4268	24.8334	20.6226	22.6682	23.5886				5	5	25.4	25.4	sp|Q9H2U2|IPYR2_HUMAN	sp|Q9H2U2|IPYR2_HUMAN	Q9H2U2			FALSE	FALSE	0
22.8373	23.1957	23.3564	21.9842	21.6269	23.2988				4	4	61.6	61.6	sp|Q9H3K6|BOLA2_HUMAN	sp|Q9H3K6|BOLA2_HUMAN	Q9H3K6			FALSE	FALSE	0
24.7955	25.4367	24.9698	20.2993	20.7696	20.2628				6	6	21.1	21.1	sp|Q9H3N1|TMX1_HUMAN	sp|Q9H3N1|TMX1_HUMAN	Q9H3N1			FALSE	FALSE	0
23.3115	23.5217	23.0371	20.4424	19.4857	20.0394				9	9	11.8	11.8	sp|Q9H3U1|UN45A_HUMAN	sp|Q9H3U1|UN45A_HUMAN	Q9H3U1			FALSE	FALSE	0
23.5358	21.9741	23.0103	25.5826	25.0978	23.9706				6	6	23.7	23.7	sp|Q9H444|CHM4B_HUMAN;sp|P59074|CHM4P_HUMAN	sp|Q9H444|CHM4B_HUMAN	Q9H444			FALSE	FALSE	0
19.418	21.4875	21.7491	21.5968	20.2558	21.119				4	4	7.8	7.8	sp|Q9H4A4|AMPB_HUMAN	sp|Q9H4A4|AMPB_HUMAN	Q9H4A4		+	FALSE	FALSE	0
31.0237	30.9575	30.6281	30.2775	30.3742	29.631				33	27	81.8	78	sp|Q9H4B7|TBB1_HUMAN;CON__ENSEMBL:ENSBTAP00000025008	sp|Q9H4B7|TBB1_HUMAN	Q9H4B7			FALSE	FALSE	0
26.3184	26.4052	26.1851	22.7558	24.7588	25.066				14	14	23.5	23.5	sp|Q9H4E7|DEFI6_HUMAN;sp|Q6TDU7|CASC1_HUMAN	sp|Q9H4E7|DEFI6_HUMAN	Q9H4E7			FALSE	FALSE	0
25.675	25.7593	25.4696	20.6962	20.0737	19.0617				6	6	61.7	61.7	sp|Q9H4G4|GAPR1_HUMAN	sp|Q9H4G4|GAPR1_HUMAN	Q9H4G4		+	FALSE	FALSE	0
27.6682	27.7068	27.8723	26.5603	27.2367	25.8464				24	16	52.8	36	sp|Q9H4M9|EHD1_HUMAN;sp|Q9NZN4|EHD2_HUMAN	sp|Q9H4M9|EHD1_HUMAN	Q9H4M9			FALSE	FALSE	0
20.9327	21.493	21.9392	19.5255	19.2045	20.0856				3	3	16.1	16.1	sp|Q9H7M9|VISTA_HUMAN	sp|Q9H7M9|VISTA_HUMAN	Q9H7M9			TRUE	FALSE	0
23.9897	24.4246	23.8359	20.4205	20.9619	19.4291				4	4	18.3	18.3	sp|Q9H7Z7|PGES2_HUMAN	sp|Q9H7Z7|PGES2_HUMAN	Q9H7Z7			FALSE	FALSE	0
21.8262	23.7055	22.8896	20.2614	21.6312	19.542				5	5	10.1	10.1	sp|Q9H845|ACAD9_HUMAN	sp|Q9H845|ACAD9_HUMAN	Q9H845			FALSE	FALSE	0
25.3095	26.3156	25.3881	25.0717	25.7301	24.258				6	6	35.2	35.2	sp|Q9H8H3|MET7A_HUMAN	sp|Q9H8H3|MET7A_HUMAN	Q9H8H3			FALSE	FALSE	0
23.0428	24.5186	22.6293	20.2875	20.2866	20.146				4	4	16.8	16.8	sp|Q9H8Y8|GORS2_HUMAN	sp|Q9H8Y8|GORS2_HUMAN	Q9H8Y8			FALSE	FALSE	0
22.3152	23.641	21.9585	21.2264	23.0815	19.7796				4	4	22.4	22.4	sp|Q9H993|ARMT1_HUMAN	sp|Q9H993|ARMT1_HUMAN	Q9H993			FALSE	FALSE	0
25.0657	24.3484	24.5684	19.9387	19.4246	20.0236				12	11	42.2	36.3	sp|Q9H9B4|SFXN1_HUMAN	sp|Q9H9B4|SFXN1_HUMAN	Q9H9B4			FALSE	FALSE	0
22.01	23.0382	22.4223	19.3701	19.7522	19.1836				4	4	15.4	15.4	sp|Q9HAB8|PPCS_HUMAN	sp|Q9HAB8|PPCS_HUMAN	Q9HAB8			FALSE	FALSE	0
22.1388	21.576	22.1305	19.9884	20.193	19.1407				2	2	7.3	7.3	sp|Q9HB19|PKHA2_HUMAN	sp|Q9HB19|PKHA2_HUMAN	Q9HB19			FALSE	FALSE	0
21.8805	22.7955	22.084	21.0152	20.9331	19.8123				4	4	8	8	sp|Q9HB40|RISC_HUMAN	sp|Q9HB40|RISC_HUMAN	Q9HB40			TRUE	FALSE	0
21.2325	22.1444	21.3195	18.9172	21.0481	18.3108				1	1	3.5	3.5	sp|Q9HB90|RRAGC_HUMAN;sp|Q9NQL2|RRAGD_HUMAN	sp|Q9HB90|RRAGC_HUMAN;sp|Q9NQL2|RRAGD_HUMAN	Q9HB90			FALSE	FALSE	0
21.5451	21.0129	21.9446	20.7925	20.0601	19.0356				6	6	25	25	sp|Q9HBH5|RDH14_HUMAN	sp|Q9HBH5|RDH14_HUMAN	Q9HBH5			FALSE	FALSE	0
26.3995	26.5966	26.3092	24.9113	25.3713	24.9627				12	12	42.3	42.3	sp|Q9HBI1|PARVB_HUMAN	sp|Q9HBI1|PARVB_HUMAN	Q9HBI1			FALSE	FALSE	0
22.3198	22.575	22.2178	19.7029	19.6141	19.3669				2	2	14.2	14.2	sp|Q9HC07|TM165_HUMAN	sp|Q9HC07|TM165_HUMAN	Q9HC07			FALSE	FALSE	0
25.831	24.5221	24.7508	22.4549	25.7671	25.8576				9	9	14.2	14.2	sp|Q9HC35|EMAL4_HUMAN	sp|Q9HC35|EMAL4_HUMAN	Q9HC35			FALSE	FALSE	0
22.8226	20.1521	23.1005	20.3366	19.6807	19.9593				3	3	12.8	12.8	sp|Q9HC38|GLOD4_HUMAN	sp|Q9HC38|GLOD4_HUMAN	Q9HC38			FALSE	FALSE	0
21.9596	21.8672	21.9299	18.9542	19.7718	18.5649				2	2	3.5	3.5	sp|Q9HCS7|SYF1_HUMAN	sp|Q9HCS7|SYF1_HUMAN	Q9HCS7			FALSE	FALSE	0
21.9461	21.0687	20.391	21.405	18.8493	20.2483				1	1	3.2	3.2	sp|Q9HD33|RM47_HUMAN	sp|Q9HD33|RM47_HUMAN	Q9HD33			FALSE	FALSE	0
21.5471	19.7796	20.7726	25.465	24.6139	23.6641				6	6	25.5	25.5	sp|Q9HD42|CHM1A_HUMAN	sp|Q9HD42|CHM1A_HUMAN	Q9HD42			FALSE	FALSE	0
23.2743	23.1765	22.9078	19.6761	20.5803	20.4527				4	4	9.8	9.8	sp|Q9HD45|TM9S3_HUMAN	sp|Q9HD45|TM9S3_HUMAN	Q9HD45			TRUE	FALSE	0
18.9207	20.3347	21.5983	23.2436	22.1611	22.6161				2	2	24.1	24.1	sp|Q9HD89|RETN_HUMAN	sp|Q9HD89|RETN_HUMAN	Q9HD89		+	FALSE	FALSE	0
24.187	25.0292	23.6915	22.5582	20.0147	23.5403				11	11	31.2	31.2	sp|Q9HDC9|APMAP_HUMAN	sp|Q9HDC9|APMAP_HUMAN	Q9HDC9			TRUE	FALSE	0
24.9513	24.9825	24.5371	19.1987	21.3735	24.0103				7	7	44.7	44.7	sp|Q9NP72|RAB18_HUMAN	sp|Q9NP72|RAB18_HUMAN	Q9NP72			FALSE	FALSE	0
22.418	21.8897	22.0784	19.2672	19.7594	20.6385				2	2	7.8	7.8	sp|Q9NP79|VTA1_HUMAN	sp|Q9NP79|VTA1_HUMAN	Q9NP79			FALSE	FALSE	0
23.9905	24.5729	23.2111	24.8825	23.0328	19.4528				6	6	8.3	8.3	sp|Q9NQC3|RTN4_HUMAN	sp|Q9NQC3|RTN4_HUMAN	Q9NQC3			FALSE	FALSE	0
22.2616	23.9469	23.5504	19.8484	24.2364	20.3326				7	7	34.1	34.1	sp|Q9NQR4|NIT2_HUMAN	sp|Q9NQR4|NIT2_HUMAN	Q9NQR4			FALSE	FALSE	0
19.6006	20.7397	20.7369	21.7483	19.9654	20.2798				4	4	3	3	sp|Q9NQT8|KI13B_HUMAN;sp|Q9H1H9|KI13A_HUMAN	sp|Q9NQT8|KI13B_HUMAN	Q9NQT8			FALSE	FALSE	0
25.3035	25.8822	25.6923	19.2839	23.0223	21.0665				9	9	24.6	24.6	sp|Q9NQW7|XPP1_HUMAN;sp|O00462|MANBA_HUMAN	sp|Q9NQW7|XPP1_HUMAN	Q9NQW7			FALSE	FALSE	0
25.476	25.8851	25.9233	22.284	25.453	25.9516				13	10	86.9	71.7	sp|Q9NR31|SAR1A_HUMAN	sp|Q9NR31|SAR1A_HUMAN	Q9NR31			FALSE	FALSE	0
22.7068	22.862	23.9992	19.9969	20.516	18.5051				2	2	4.9	4.9	sp|Q9NR56|MBNL1_HUMAN;sp|Q9NUK0|MBNL3_HUMAN;sp|Q5VZF2|MBNL2_HUMAN	sp|Q9NR56|MBNL1_HUMAN;sp|Q9NUK0|MBNL3_HUMAN;sp|Q5VZF2|MBNL2_HUMAN	Q9NR56			FALSE	FALSE	0
22.4067	22.1027	20.3877	21.8438	19.7672	18.6451				3	3	10.6	10.6	sp|Q9NRG7|D39U1_HUMAN	sp|Q9NRG7|D39U1_HUMAN	Q9NRG7			FALSE	FALSE	0
22.0647	21.9959	21.5751	19.5954	20.1876	19.2541				2	2	7.4	7.4	sp|Q9NRN7|ADPPT_HUMAN	sp|Q9NRN7|ADPPT_HUMAN	Q9NRN7			FALSE	FALSE	0
23.6012	23.7176	23.627	20.9676	23.4039	20.2956				3	3	26.3	26.3	sp|Q9NRW3|ABC3C_HUMAN	sp|Q9NRW3|ABC3C_HUMAN	Q9NRW3			FALSE	FALSE	0
21.057	20.8855	21.5086	20.2104	20.0477	21.0039				1	1	2.5	2.5	sp|Q9NRW7|VPS45_HUMAN	sp|Q9NRW7|VPS45_HUMAN	Q9NRW7			FALSE	FALSE	0
22.7561	23.9189	23.2427	20.2677	21.3846	20.6335				4	4	48.6	48.6	sp|Q9NS69|TOM22_HUMAN	sp|Q9NS69|TOM22_HUMAN	Q9NS69			FALSE	FALSE	0
25.5532	25.0764	25.1448	20.2999	23.3489	21.874				11	11	22.1	22.1	sp|Q9NSD9|SYFB_HUMAN	sp|Q9NSD9|SYFB_HUMAN	Q9NSD9			FALSE	FALSE	0
25.0067	24.9588	25.053	21.8317	22.4062	22.2949				13	13	16.9	16.9	sp|Q9NSE4|SYIM_HUMAN	sp|Q9NSE4|SYIM_HUMAN	Q9NSE4			FALSE	FALSE	0
23.5238	23.5295	23.4135	19.0089	23.4669	19.848				6	6	19.7	19.7	sp|Q9NT62|ATG3_HUMAN	sp|Q9NT62|ATG3_HUMAN	Q9NT62			FALSE	FALSE	0
24.5519	24.1707	23.5497	20.4042	19.4977	20.5979				9	9	9.3	9.3	sp|Q9NTI5|PDS5B_HUMAN	sp|Q9NTI5|PDS5B_HUMAN	Q9NTI5			FALSE	FALSE	0
26.7074	26.7724	26.1801	25.0005	25.5749	25.3719				22	22	38.3	38.3	sp|Q9NTJ5|SAC1_HUMAN	sp|Q9NTJ5|SAC1_HUMAN	Q9NTJ5			FALSE	FALSE	0
22.8668	23.7284	23.1906	18.8586	20.6348	18.6301				4	4	12.4	12.4	sp|Q9NTK5|OLA1_HUMAN	sp|Q9NTK5|OLA1_HUMAN	Q9NTK5			FALSE	FALSE	0
22.8366	23.4495	22.5121	20.3736	20.1109	19.4505				3	3	5.2	5.2	sp|Q9NUQ8|ABCF3_HUMAN	sp|Q9NUQ8|ABCF3_HUMAN	Q9NUQ8			FALSE	FALSE	0
24.3032	24.8633	25.4306	24.0763	24.7823	24.1375				7	5	29.9	23.1	sp|Q9NUQ9|FA49B_HUMAN	sp|Q9NUQ9|FA49B_HUMAN	Q9NUQ9			FALSE	FALSE	0
27.236	27.2544	27.8433	25.4668	26.3511	26.5619				20	20	66.3	66.3	sp|Q9NUV9|GIMA4_HUMAN;sp|Q6P9H5|GIMA6_HUMAN	sp|Q9NUV9|GIMA4_HUMAN	Q9NUV9			FALSE	FALSE	0
22.9815	22.7938	22.0949	21.1087	20.8654	19.836				4	4	6	6	sp|Q9NV70|EXOC1_HUMAN	sp|Q9NV70|EXOC1_HUMAN	Q9NV70			FALSE	FALSE	0
22.8799	23.1762	22.89	19.6259	20.0437	19.6661				3	3	6.2	6.2	sp|Q9NVE7|PANK4_HUMAN	sp|Q9NVE7|PANK4_HUMAN	Q9NVE7			FALSE	FALSE	0
24.9603	24.3873	24.2996	20.4506	19.699	20.706				9	5	18	11.7	sp|Q9NVI7|ATD3A_HUMAN;sp|Q5T2N8|ATD3C_HUMAN	sp|Q9NVI7|ATD3A_HUMAN	Q9NVI7			FALSE	FALSE	0
26.3097	26.6453	26.1149	23.6342	25.7266	21.9541				9	3	59.1	26.9	sp|Q9NVJ2|ARL8B_HUMAN	sp|Q9NVJ2|ARL8B_HUMAN	Q9NVJ2			FALSE	FALSE	0
20.8676	21.7355	22.0536	20.0247	18.6345	20.3645				4	4	9.7	9.7	sp|Q9NVP1|DDX18_HUMAN	sp|Q9NVP1|DDX18_HUMAN	Q9NVP1			FALSE	FALSE	0
25.5668	24.6326	24.3811	25.3165	25.3882	25.2707				7	7	28.6	28.6	sp|Q9NX63|MIC19_HUMAN	sp|Q9NX63|MIC19_HUMAN	Q9NX63			FALSE	FALSE	0
23.5728	23.3237	24.1204	19.3071	20.3077	20.2619				5	5	19.3	19.3	sp|Q9NXG2|THUM1_HUMAN	sp|Q9NXG2|THUM1_HUMAN	Q9NXG2			FALSE	FALSE	0
22.8554	22.4698	22.0288	22.4583	22.1489	23.3527				9	9	26.7	26.7	sp|Q9NXH8|TOR4A_HUMAN	sp|Q9NXH8|TOR4A_HUMAN	Q9NXH8			FALSE	FALSE	0
21.5195	21.5913	21.2185	19.2499	19.6038	19.1787				2	2	6.3	6.3	sp|Q9NXR7|BABA2_HUMAN	sp|Q9NXR7|BABA2_HUMAN	Q9NXR7			FALSE	FALSE	0
22.1951	21.7456	23.0712	18.5846	20.5599	20.252				4	4	11.7	11.7	sp|Q9NY33|DPP3_HUMAN	sp|Q9NY33|DPP3_HUMAN	Q9NY33			FALSE	FALSE	0
25.9364	24.4664	25.0342	20.2596	22.7072	21.2497				20	4	49.9	14.5	sp|Q9NY65|TBA8_HUMAN	sp|Q9NY65|TBA8_HUMAN	Q9NY65			FALSE	FALSE	0
19.0235	17.7322	19.5067	20.0154	20.3881	20.0481				2	2	11.8	11.8	sp|Q9NYB0|TE2IP_HUMAN	sp|Q9NYB0|TE2IP_HUMAN	Q9NYB0			FALSE	FALSE	0
28.2327	26.9342	27.9083	23.4121	24.8877	24.9855				17	17	63.1	63.1	sp|Q9NYL9|TMOD3_HUMAN;sp|Q9NZR1|TMOD2_HUMAN	sp|Q9NYL9|TMOD3_HUMAN	Q9NYL9			FALSE	FALSE	0
24.3032	23.916	24.5958	24.662	20.194	23.7781				15	15	13.8	13.8	sp|Q9NYU2|UGGG1_HUMAN	sp|Q9NYU2|UGGG1_HUMAN	Q9NYU2			TRUE	FALSE	0
22.8441	22.2216	22.7434	19.8801	22.0229	19.4547				4	4	15.6	15.6	sp|Q9NZ01|TECR_HUMAN	sp|Q9NZ01|TECR_HUMAN	Q9NZ01			TRUE	FALSE	0
25.9426	26.4112	26.3898	20.6235	25.0782	24.899				18	18	24.9	24.9	sp|Q9NZ08|ERAP1_HUMAN	sp|Q9NZ08|ERAP1_HUMAN	Q9NZ08		+	TRUE	FALSE	0
24.7192	24.0105	23.6203	19.6285	19.8015	19.754				10	10	12.6	12.6	sp|Q9NZB2|F120A_HUMAN	sp|Q9NZB2|F120A_HUMAN	Q9NZB2			FALSE	FALSE	0
22.9178	23.1964	22.9539	20.9563	19.9847	19.1773				2	2	7.2	7.2	sp|Q9NZL9|MAT2B_HUMAN	sp|Q9NZL9|MAT2B_HUMAN	Q9NZL9			FALSE	FALSE	0
26.0527	26.5569	25.465	23.4785	25.536	24.2531				19	10	42.1	21.9	sp|Q9NZN3|EHD3_HUMAN	sp|Q9NZN3|EHD3_HUMAN	Q9NZN3			FALSE	FALSE	0
21.6072	22.2536	22.0353	21.0476	20.0562	18.9874				5	5	14.3	14.3	sp|Q9NZT2|OGFR_HUMAN	sp|Q9NZT2|OGFR_HUMAN	Q9NZT2			FALSE	FALSE	0
20.8513	19.1894	20.1622	24.1388	22.5431	23.1347				2	2	16.9	16.9	sp|Q9NZZ3|CHMP5_HUMAN	sp|Q9NZZ3|CHMP5_HUMAN	Q9NZZ3			FALSE	FALSE	0
22.631	22.597	22.3615	21.723	19.4433	20.0636				1	1	14.4	14.4	sp|Q9P003|CNIH4_HUMAN	sp|Q9P003|CNIH4_HUMAN	Q9P003			FALSE	FALSE	0
22.1767	22.2248	22.1898	19.4512	24.6999	19.6825				3	3	10.8	10.8	sp|Q9P035|HACD3_HUMAN	sp|Q9P035|HACD3_HUMAN	Q9P035			FALSE	FALSE	0
24.1852	23.5727	23.574	20.0219	22.3767	20.351				3	3	25.7	25.7	sp|Q9P0J0|NDUAD_HUMAN	sp|Q9P0J0|NDUAD_HUMAN	Q9P0J0			FALSE	FALSE	0
23.5691	23.3979	23.0162	19.4031	19.4798	22.9056				4	4	11.9	11.9	sp|Q9P0J1|PDP1_HUMAN	sp|Q9P0J1|PDP1_HUMAN	Q9P0J1			FALSE	FALSE	0
23.6367	22.8588	24.0325	18.6312	21.9323	19.8584				5	5	18.9	18.9	sp|Q9P0L0|VAPA_HUMAN	sp|Q9P0L0|VAPA_HUMAN	Q9P0L0			FALSE	FALSE	0
23.3864	23.4874	23.615	19.1734	23.749	20.1887				7	7	10.4	10.4	sp|Q9P107|GMIP_HUMAN	sp|Q9P107|GMIP_HUMAN	Q9P107			FALSE	FALSE	0
22.2102	22.8096	25.4911	21.3452	21.3059	24.3328				1	1	19.8	19.8	sp|Q9P1F3|ABRAL_HUMAN	sp|Q9P1F3|ABRAL_HUMAN	Q9P1F3			FALSE	FALSE	0
24.3189	24.3513	23.9631	21.2804	24.4457	24.7047				8	8	10	10	sp|Q9P253|VPS18_HUMAN	sp|Q9P253|VPS18_HUMAN	Q9P253			FALSE	FALSE	0
23.2744	22.0412	23.7358	20.0632	19.9079	20.2794				10	10	28.2	28.2	sp|Q9P258|RCC2_HUMAN	sp|Q9P258|RCC2_HUMAN	Q9P258			FALSE	FALSE	0
22.3193	21.342	22.2244	19.9983	20.0813	20.9008				3	3	13.7	13.7	sp|Q9P287|BCCIP_HUMAN	sp|Q9P287|BCCIP_HUMAN	Q9P287			FALSE	FALSE	0
25.0522	24.7309	25.3808	24.1629	22.0366	22.3061				9	4	26	14.4	sp|Q9P289|STK26_HUMAN	sp|Q9P289|STK26_HUMAN	Q9P289			FALSE	FALSE	0
25.5367	26.3848	25.8159	21.7565	24.5058	20.495				22	22	25.6	25.6	sp|Q9P2J5|SYLC_HUMAN	sp|Q9P2J5|SYLC_HUMAN	Q9P2J5			FALSE	FALSE	0
25.0038	25.2125	24.5207	25.7413	27.1699	25.9094				9	9	11.1	11.1	sp|Q9P2R3|ANFY1_HUMAN	sp|Q9P2R3|ANFY1_HUMAN	Q9P2R3			FALSE	FALSE	0
25.5687	25.1747	24.8188	20.5949	23.4173	22.1273				10	10	22.2	22.2	sp|Q9P2R7|SUCB1_HUMAN	sp|Q9P2R7|SUCB1_HUMAN	Q9P2R7			FALSE	FALSE	0
22.6112	21.5584	22.2058	22.3932	19.805	19.4862				2	2	4.4	4.4	sp|Q9UBP0|SPAST_HUMAN	sp|Q9UBP0|SPAST_HUMAN	Q9UBP0			FALSE	FALSE	0
24.5509	24.8977	24.2359	23.4584	23.1163	21.0244				5	5	36.8	36.8	sp|Q9UBQ0|VPS29_HUMAN	sp|Q9UBQ0|VPS29_HUMAN	Q9UBQ0			FALSE	FALSE	0
25.2578	24.7395	25.4874	22.9854	23.3704	23.8452				7	7	37.8	37.8	sp|Q9UBQ7|GRHPR_HUMAN	sp|Q9UBQ7|GRHPR_HUMAN	Q9UBQ7			FALSE	FALSE	0
21.4711	21.635	22.308	18.958	22.1131	22.4026				3	3	12.5	12.5	sp|Q9UBR2|CATZ_HUMAN	sp|Q9UBR2|CATZ_HUMAN	Q9UBR2		+	TRUE	FALSE	0
22.4188	22.8717	23.2771	23.88	20.0453	23.2973				3	3	6	6	sp|Q9UBU9|NXF1_HUMAN	sp|Q9UBU9|NXF1_HUMAN	Q9UBU9			FALSE	FALSE	0
22.7722	21.9868	21.8159	20.9425	20.9105	19.3956				3	3	12	12	sp|Q9UBV8|PEF1_HUMAN	sp|Q9UBV8|PEF1_HUMAN	Q9UBV8			FALSE	FALSE	0
25.7507	25.4624	26.2316	23.9842	24.7736	23.4328				15	13	34	32.4	sp|Q9UBW5|BIN2_HUMAN;sp|P49418|AMPH_HUMAN	sp|Q9UBW5|BIN2_HUMAN	Q9UBW5			FALSE	FALSE	0
23.9	24.5752	23.7454	23.4811	23.2212	22.7071				2	2	52.4	52.4	sp|Q9UDW1|QCR9_HUMAN	sp|Q9UDW1|QCR9_HUMAN	Q9UDW1			FALSE	FALSE	0
25.4514	24.499	25.8243	22.1	21.7145	22.6401				12	12	37.3	37.3	sp|Q9UGI8|TES_HUMAN	sp|Q9UGI8|TES_HUMAN	Q9UGI8			FALSE	FALSE	0
22.4167	22.5702	21.6503	19.6578	19.7887	18.7471				3	3	4.8	4.8	sp|Q9UH65|SWP70_HUMAN	sp|Q9UH65|SWP70_HUMAN	Q9UH65			FALSE	FALSE	0
28.0189	27.9298	27.8687	26.9797	27.1323	26.8643				26	26	46.9	46.9	sp|Q9UH99|SUN2_HUMAN	sp|Q9UH99|SUN2_HUMAN	Q9UH99			TRUE	FALSE	0
25.0508	25.5204	24.9469	24.4843	22.1872	23.1092				14	14	31.7	31.7	sp|Q9UHB9|SRP68_HUMAN	sp|Q9UHB9|SRP68_HUMAN	Q9UHB9			FALSE	FALSE	0
21.1125	21.2669	20.9608	20.0107	20.5558	19.3088				1	1	2.5	2.5	sp|Q9UHD2|TBK1_HUMAN	sp|Q9UHD2|TBK1_HUMAN	Q9UHD2			FALSE	FALSE	0
25.6763	25.7144	26.292	25.043	24.6537	24.1373				17	17	37.4	37.4	sp|Q9UHD8|SEPT9_HUMAN	sp|Q9UHD8|SEPT9_HUMAN	Q9UHD8			FALSE	FALSE	0
22.2782	21.1118	20.9809	20.622	19.8314	20.1961				2	2	12.9	12.9	sp|Q9UHQ4|BAP29_HUMAN	sp|Q9UHQ4|BAP29_HUMAN	Q9UHQ4			FALSE	FALSE	0
24.613	25.2746	24.6426	21.047	22.7128	19.5424				9	9	38.7	38.7	sp|Q9UHQ9|NB5R1_HUMAN	sp|Q9UHQ9|NB5R1_HUMAN	Q9UHQ9			FALSE	FALSE	0
26.6009	24.9064	26.2812	23.6827	23.3525	23.0797				11	11	37.7	37.7	sp|Q9UI08|EVL_HUMAN	sp|Q9UI08|EVL_HUMAN	Q9UI08			FALSE	FALSE	0
23.7808	23.2558	23.2139	20.1986	21.0949	20.3708				3	3	11.4	11.4	sp|Q9UI12|VATH_HUMAN	sp|Q9UI12|VATH_HUMAN	Q9UI12			FALSE	FALSE	0
23.508	23.1083	23.8459	20.328	23.3242	19.0888				3	3	28	28	sp|Q9UI30|TR112_HUMAN	sp|Q9UI30|TR112_HUMAN	Q9UI30			FALSE	FALSE	0
23.3479	23.7863	22.8377	22.4459	23.0321	23.3527				8	8	8.3	8.3	sp|Q9UIA9|XPO7_HUMAN	sp|Q9UIA9|XPO7_HUMAN	Q9UIA9			FALSE	FALSE	0
22.9678	22.5707	21.818	19.6223	23.4136	18.9054				4	4	8.7	8.7	sp|Q9UID3|VPS51_HUMAN	sp|Q9UID3|VPS51_HUMAN	Q9UID3			FALSE	FALSE	0
22.5936	22.5328	22.6815	19.0354	20.8509	20.4896				3	3	16.6	16.6	sp|Q9UJ68|MSRA_HUMAN	sp|Q9UJ68|MSRA_HUMAN	Q9UJ68			FALSE	FALSE	0
24.9525	25.4865	24.4304	20.3603	24.7117	20.64				7	7	28.8	28.8	sp|Q9UJ70|NAGK_HUMAN	sp|Q9UJ70|NAGK_HUMAN	Q9UJ70			FALSE	FALSE	0
27.0194	25.8475	26.9803	25.1678	24.9787	25.8069				16	16	49.8	49.8	sp|Q9UJU6|DBNL_HUMAN	sp|Q9UJU6|DBNL_HUMAN	Q9UJU6			FALSE	FALSE	0
22.1192	21.4444	21.5218	19.4203	19.6926	20.2386				3	3	15.2	15.2	sp|Q9UJZ1|STML2_HUMAN	sp|Q9UJZ1|STML2_HUMAN	Q9UJZ1			FALSE	FALSE	0
24.0922	22.4107	23.6607	20.4052	20.5906	21.1737				1	1	3.6	3.6	sp|Q9UKF7|PITC1_HUMAN	sp|Q9UKF7|PITC1_HUMAN	Q9UKF7			FALSE	FALSE	0
22.3878	23.0976	22.4715	20.3488	24.5347	20.5836				4	4	7.9	7.9	sp|Q9UKG1|DP13A_HUMAN	sp|Q9UKG1|DP13A_HUMAN	Q9UKG1			FALSE	FALSE	0
21.2358	23.4139	21.3046	21.4813	19.9258	21.7171				29	29	23.7	23.7	sp|Q9UKK3|PARP4_HUMAN	sp|Q9UKK3|PARP4_HUMAN	Q9UKK3			FALSE	FALSE	0
26.6971	25.4073	26.6094	19.2765	21.8291	22.3581				8	8	27.5	27.5	sp|Q9UKM9|RALY_HUMAN	sp|Q9UKM9|RALY_HUMAN	Q9UKM9			FALSE	FALSE	0
22.9511	24.5	23.9305	20.6185	22.7271	21.032				5	5	29.8	29.8	sp|Q9UL25|RAB21_HUMAN	sp|Q9UL25|RAB21_HUMAN	Q9UL25			FALSE	FALSE	0
19.9368	22.1528	23.3665	23.7998	23.0031	23.2393				4	4	24.3	24.3	sp|Q9UL46|PSME2_HUMAN	sp|Q9UL46|PSME2_HUMAN	Q9UL46			FALSE	FALSE	0
23.2313	22.8514	23.0378	19.2475	19.5759	20.0345				6	6	13.2	13.2	sp|Q9ULC5|ACSL5_HUMAN	sp|Q9ULC5|ACSL5_HUMAN	Q9ULC5			FALSE	FALSE	0
26.1902	24.7149	26.3752	23.7645	22.8045	23.5908				18	18	40.5	40.5	sp|Q9ULV4|COR1C_HUMAN	sp|Q9ULV4|COR1C_HUMAN	Q9ULV4			FALSE	FALSE	0
18.9996	21.2189	22.1552	21.7438	22.6196	22.3267				2	2	12.8	12.8	sp|Q9ULZ3|ASC_HUMAN	sp|Q9ULZ3|ASC_HUMAN	Q9ULZ3			FALSE	FALSE	0
21.8471	23.1205	22.3634	19.2869	21.9745	18.9333				6	6	15.2	15.2	sp|Q9UM07|PADI4_HUMAN	sp|Q9UM07|PADI4_HUMAN	Q9UM07			FALSE	FALSE	0
24.632	24.993	23.8968	24.0494	24.6387	18.7298				11	11	31.7	31.7	sp|Q9UMR2|DD19B_HUMAN;sp|Q9NUU7|DD19A_HUMAN	sp|Q9UMR2|DD19B_HUMAN;sp|Q9NUU7|DD19A_HUMAN	Q9UMR2			FALSE	FALSE	0
23.9468	24.5274	24.4379	19.8576	20.0121	19.075				8	8	31.2	31.2	sp|Q9UMS4|PRP19_HUMAN	sp|Q9UMS4|PRP19_HUMAN	Q9UMS4			FALSE	FALSE	0
20.7374	20.4067	21.604	19.8329	20.6209	19.6438				2	2	12.5	12.5	sp|Q9UN19|DAPP1_HUMAN	sp|Q9UN19|DAPP1_HUMAN	Q9UN19			FALSE	FALSE	0
24.0716	23.423	22.8615	22.9927	22.774	23.4973				6	5	18.1	15.3	sp|Q9UN37|VPS4A_HUMAN	sp|Q9UN37|VPS4A_HUMAN	Q9UN37			FALSE	FALSE	0
25.4277	25.5615	25.6481	22.7167	23.5513	18.3195				11	11	34.2	34.2	sp|Q9UNH7|SNX6_HUMAN;sp|Q86XE0|SNX32_HUMAN	sp|Q9UNH7|SNX6_HUMAN	Q9UNH7			FALSE	FALSE	0
23.9849	24.691	24.066	20.3147	23.9667	18.8845				8	8	30.3	30.3	sp|Q9UNM6|PSD13_HUMAN	sp|Q9UNM6|PSD13_HUMAN	Q9UNM6			FALSE	FALSE	0
19.3065	19.6431	19.6469	21.2704	20.707	19.1368				1	1	4	4	sp|Q9UNS2|CSN3_HUMAN	sp|Q9UNS2|CSN3_HUMAN	Q9UNS2			FALSE	FALSE	0
24.3615	23.7612	24.8048	20.7627	22.2214	22.0815				10	10	18	18	sp|Q9UPN7|PP6R1_HUMAN	sp|Q9UPN7|PP6R1_HUMAN	Q9UPN7			FALSE	FALSE	0
23.4438	24.595	23.2761	20.7212	23.3231	20.4636				10	10	5.6	5.6	sp|Q9UPU5|UBP24_HUMAN	sp|Q9UPU5|UBP24_HUMAN	Q9UPU5			FALSE	FALSE	0
19.7502	18.7779	20.4274	18.8523	19.1549	19.5464				1	1	1	1	sp|Q9UPW5|CBPC1_HUMAN	sp|Q9UPW5|CBPC1_HUMAN	Q9UPW5			FALSE	FALSE	0
22.2083	22.1954	22.5453	21.1375	21.7251	19.4395				11	2	11.6	1.8	sp|Q9UQ16|DYN3_HUMAN	sp|Q9UQ16|DYN3_HUMAN	Q9UQ16			FALSE	FALSE	0
26.5491	26.4001	26.6948	23.1521	25.5019	19.5634				17	17	51	51	sp|Q9UQ80|PA2G4_HUMAN	sp|Q9UQ80|PA2G4_HUMAN	Q9UQ80			FALSE	FALSE	0
25.271	25.7687	24.8188	20.0922	23.7718	20.9303				26	26	27.7	27.7	sp|Q9UQE7|SMC3_HUMAN	sp|Q9UQE7|SMC3_HUMAN	Q9UQE7			FALSE	FALSE	0
23.1836	22.4236	23.2229	19.6042	22.7423	19.8135				3	3	18.4	18.4	sp|Q9Y224|RTRAF_HUMAN	sp|Q9Y224|RTRAF_HUMAN	Q9Y224			FALSE	FALSE	0
25.2833	24.4354	24.6853	17.9455	20.7504	24.3031				10	10	23.6	23.6	sp|Q9Y228|T3JAM_HUMAN	sp|Q9Y228|T3JAM_HUMAN	Q9Y228			FALSE	FALSE	0
26.036	26.6048	26.1171	26.1067	26.2406	25.7059				17	17	44.3	44.3	sp|Q9Y230|RUVB2_HUMAN	sp|Q9Y230|RUVB2_HUMAN	Q9Y230			FALSE	FALSE	0
22.495	22.5026	22.1601	20.4401	19.7911	18.8523				1	1	19.4	19.4	sp|Q9Y241|HIG1A_HUMAN	sp|Q9Y241|HIG1A_HUMAN	Q9Y241			FALSE	FALSE	0
23.8998	23.7866	24.5101	23.7807	22.8284	23.0995				8	8	21	21	sp|Q9Y251|HPSE_HUMAN	sp|Q9Y251|HPSE_HUMAN	Q9Y251			TRUE	FALSE	0
24.6919	25.4181	24.2318	21.2863	21.3949	21.3239				10	10	19.5	19.5	sp|Q9Y262|EIF3L_HUMAN	sp|Q9Y262|EIF3L_HUMAN	Q9Y262			FALSE	FALSE	0
20.9158	21.6752	19.1234	20.0223	20.9044	20.8882				2	2	3.3	3.3	sp|Q9Y263|PLAP_HUMAN	sp|Q9Y263|PLAP_HUMAN	Q9Y263			FALSE	FALSE	0
26.1349	26.5275	26.1274	22.9413	25.4269	24.5				13	13	46.5	46.5	sp|Q9Y265|RUVB1_HUMAN	sp|Q9Y265|RUVB1_HUMAN	Q9Y265			FALSE	FALSE	0
26.7917	26.8501	26.1182	26.5948	27.6202	27.7271				11	11	53.7	53.7	sp|Q9Y277|VDAC3_HUMAN	sp|Q9Y277|VDAC3_HUMAN	Q9Y277			FALSE	FALSE	0
25.2052	24.8024	25.0089	22.1788	21.1841	21.3936				7	7	24	24	sp|Q9Y285|SYFA_HUMAN	sp|Q9Y285|SYFA_HUMAN	Q9Y285			FALSE	FALSE	0
22.2495	21.7124	21.2657	20.5654	19.9832	22.6018				4	4	8.5	8.5	sp|Q9Y2I8|WDR37_HUMAN	sp|Q9Y2I8|WDR37_HUMAN	Q9Y2I8			FALSE	FALSE	0
21.7447	21.4073	22.6651	19.9367	20.0454	20.6901				4	4	6.6	6.6	sp|Q9Y2L1|RRP44_HUMAN	sp|Q9Y2L1|RRP44_HUMAN	Q9Y2L1			FALSE	FALSE	0
27.3482	27.3471	26.6328	24.9035	25.8889	24.6956				13	13	74.8	74.8	sp|Q9Y2Q3|GSTK1_HUMAN	sp|Q9Y2Q3|GSTK1_HUMAN	Q9Y2Q3			FALSE	FALSE	0
23.2235	22.535	22.7959	19.3347	21.6392	20.9038				3	3	13.4	13.4	sp|Q9Y2T2|AP3M1_HUMAN	sp|Q9Y2T2|AP3M1_HUMAN	Q9Y2T2			FALSE	FALSE	0
22.6912	23.0167	23.5912	21.1694	20.2913	20.3451				3	3	34.7	34.7	sp|Q9Y2V2|CHSP1_HUMAN	sp|Q9Y2V2|CHSP1_HUMAN	Q9Y2V2			FALSE	FALSE	0
22.7331	23.2038	23.0564	21.8805	22.9634	22.2383				2	2	3.1	3.1	sp|Q9Y2W1|TR150_HUMAN	sp|Q9Y2W1|TR150_HUMAN	Q9Y2W1			FALSE	FALSE	0
22.9559	22.6132	22.8113	20.8661	20.7977	20.053				7	7	18.1	18.1	sp|Q9Y2X3|NOP58_HUMAN	sp|Q9Y2X3|NOP58_HUMAN	Q9Y2X3			FALSE	FALSE	0
22.0132	24.6779	22.3238	20.0669	24.1158	19.9133				1	1	4.9	4.9	sp|Q9Y2Y8|PRG3_HUMAN	sp|Q9Y2Y8|PRG3_HUMAN	Q9Y2Y8			FALSE	FALSE	0
25.803	26.0718	25.1005	22.7027	22.4241	21.091				14	14	41.9	41.9	sp|Q9Y305|ACOT9_HUMAN	sp|Q9Y305|ACOT9_HUMAN	Q9Y305			FALSE	FALSE	0
26.2146	25.9041	25.6539	22.4869	24.9751	23.9926				9	9	33.9	33.9	sp|Q9Y394|DHRS7_HUMAN	sp|Q9Y394|DHRS7_HUMAN	Q9Y394			FALSE	FALSE	0
22.5527	22.7587	22.3598	20.6924	21.3132	20.8688				2	2	13.1	13.1	sp|Q9Y3A6|TMED5_HUMAN	sp|Q9Y3A6|TMED5_HUMAN	Q9Y3A6			FALSE	FALSE	0
21.8876	21.2846	21.0087	19.1671	21.5953	22.0872				2	2	13.8	13.8	sp|Q9Y3B2|EXOS1_HUMAN	sp|Q9Y3B2|EXOS1_HUMAN	Q9Y3B2			FALSE	FALSE	0
23.5039	24.2257	23.1246	23.478	24.2582	20.8342				7	7	46.9	46.9	sp|Q9Y3B3|TMED7_HUMAN	sp|Q9Y3B3|TMED7_HUMAN	Q9Y3B3			TRUE	FALSE	0
21.8484	22.3705	21.8187	20.6914	19.9946	19.4114				1	1	9.6	9.6	sp|Q9Y3B4|SF3B6_HUMAN	sp|Q9Y3B4|SF3B6_HUMAN	Q9Y3B4			FALSE	FALSE	0
22.5595	22.6469	22.7615	23.4793	18.646	18.87				3	3	22.4	22.4	sp|Q9Y3B7|RM11_HUMAN	sp|Q9Y3B7|RM11_HUMAN	Q9Y3B7			FALSE	FALSE	0
21.6835	21.7958	21.4822	20.6716	20.6234	18.8568				1	1	13.5	13.5	sp|Q9Y3D0|CIA2B_HUMAN	sp|Q9Y3D0|CIA2B_HUMAN	Q9Y3D0			FALSE	FALSE	0
21.8081	22.4059	21.3698	19.6951	21.9459	19.194				2	2	24.6	24.6	sp|Q9Y3E5|PTH2_HUMAN	sp|Q9Y3E5|PTH2_HUMAN	Q9Y3E5			FALSE	FALSE	0
19.6949	20.5562	20.6882	24.0023	22.7985	22.7813				1	1	5.4	5.4	sp|Q9Y3E7|CHMP3_HUMAN	sp|Q9Y3E7|CHMP3_HUMAN	Q9Y3E7			FALSE	FALSE	0
24.6141	24.3835	23.9065	18.9753	25.5219	19.7715				7	7	25.7	25.7	sp|Q9Y3F4|STRAP_HUMAN	sp|Q9Y3F4|STRAP_HUMAN	Q9Y3F4			FALSE	FALSE	0
27.3694	26.7252	27.3403	25.7403	26.1884	25.6541				24	24	55.6	55.6	sp|Q9Y3I0|RTCB_HUMAN	sp|Q9Y3I0|RTCB_HUMAN	Q9Y3I0			FALSE	FALSE	0
23.1109	22.1985	22.9244	20.7377	20.4524	20.2652				3	3	6.6	6.6	sp|Q9Y3L3|3BP1_HUMAN;sp|Q6ZT62|BGIN_HUMAN	sp|Q9Y3L3|3BP1_HUMAN;sp|Q6ZT62|BGIN_HUMAN	Q9Y3L3			FALSE	FALSE	0
20.9978	21.6057	20.8288	21.9716	19.5439	21.8643				3	1	25.7	4.9	sp|Q9Y3L5|RAP2C_HUMAN	sp|Q9Y3L5|RAP2C_HUMAN	Q9Y3L5			FALSE	FALSE	0
19.5559	20.1268	20.6812	20.7335	20.2219	19.5848				1	1	5.2	5.2	sp|Q9Y3Y2|CHTOP_HUMAN	sp|Q9Y3Y2|CHTOP_HUMAN	Q9Y3Y2			FALSE	FALSE	0
29.7727	30.3832	29.9147	29.2569	30.1231	29.4837				48	48	72.5	72.5	sp|Q9Y3Z3|SAMH1_HUMAN	sp|Q9Y3Z3|SAMH1_HUMAN	Q9Y3Z3			FALSE	FALSE	0
29.6957	29.3641	30.5869	30.3135	29.7237	29.5395				133	133	66.7	66.7	sp|Q9Y490|TLN1_HUMAN;sp|Q9Y4G6|TLN2_HUMAN	sp|Q9Y490|TLN1_HUMAN	Q9Y490			FALSE	FALSE	0
20.2259	21.1598	20.6473	19.5104	19.6477	20.5804				2	2	3	3	sp|Q9Y4E8|UBP15_HUMAN	sp|Q9Y4E8|UBP15_HUMAN	Q9Y4E8			FALSE	FALSE	0
22.7149	23.4644	22.5119	18.7022	20.9364	19.7053				4	4	4.4	4.4	sp|Q9Y4F9|RIPR2_HUMAN	sp|Q9Y4F9|RIPR2_HUMAN	Q9Y4F9			FALSE	FALSE	0
23.661	22.0953	22.8774	19.3767	20.8273	20.2817				9	8	6.2	5.4	sp|Q9Y4I1|MYO5A_HUMAN;sp|Q9ULV0|MYO5B_HUMAN	sp|Q9Y4I1|MYO5A_HUMAN	Q9Y4I1			FALSE	FALSE	0
22.8313	23.0067	22.6185	20.3079	20.3552	22.2782				6	6	6	6	sp|Q9Y4K1|CRBG1_HUMAN	sp|Q9Y4K1|CRBG1_HUMAN	Q9Y4K1			FALSE	FALSE	0
26.6986	27.0123	26.5585	20.1066	24.4521	23.5964				23	23	36	36	sp|Q9Y4L1|HYOU1_HUMAN	sp|Q9Y4L1|HYOU1_HUMAN	Q9Y4L1			TRUE	FALSE	0
21.992	22.4256	22.6986	19.4029	20.2629	21.7384				2	2	8.3	8.3	sp|Q9Y4P3|TBL2_HUMAN	sp|Q9Y4P3|TBL2_HUMAN	Q9Y4P3			FALSE	FALSE	0
22.1989	22.4356	21.8375	20.9749	22.1009	21.6533				4	4	6.1	6.1	sp|Q9Y4W6|AFG32_HUMAN	sp|Q9Y4W6|AFG32_HUMAN	Q9Y4W6			FALSE	FALSE	0
22.8583	22.947	21.8366	23.2912	22.8156	23.2591				6	6	13	13	sp|Q9Y512|SAM50_HUMAN	sp|Q9Y512|SAM50_HUMAN	Q9Y512			FALSE	FALSE	0
20.0899	21.5878	20.3345	18.667	19.9319	21.0238				2	2	2.9	2.9	sp|Q9Y5B0|CTDP1_HUMAN	sp|Q9Y5B0|CTDP1_HUMAN	Q9Y5B0			FALSE	FALSE	0
21.3558	21.7466	20.9643	20.1463	19.2207	18.3305				3	3	10.3	10.3	sp|Q9Y5K5|UCHL5_HUMAN	sp|Q9Y5K5|UCHL5_HUMAN	Q9Y5K5			FALSE	FALSE	0
23.6779	23.036	23.3633	20.0141	20.1287	19.9478				6	6	25.8	25.8	sp|Q9Y5M8|SRPRB_HUMAN	sp|Q9Y5M8|SRPRB_HUMAN	Q9Y5M8			FALSE	FALSE	0
23.1354	23.5212	22.945	20.4866	23.108	20.72				5	5	22.5	22.5	sp|Q9Y5P6|GMPPB_HUMAN	sp|Q9Y5P6|GMPPB_HUMAN	Q9Y5P6			FALSE	FALSE	0
20.4151	20.4131	21.1223	19.6476	18.6171	19.8233				1	1	2.4	2.4	sp|Q9Y5X1|SNX9_HUMAN	sp|Q9Y5X1|SNX9_HUMAN	Q9Y5X1			FALSE	FALSE	0
23.7801	22.7372	23.4274	19.5415	23.856	20.372				4	4	14.9	14.9	sp|Q9Y5X3|SNX5_HUMAN	sp|Q9Y5X3|SNX5_HUMAN	Q9Y5X3			FALSE	FALSE	0
22.9152	23.3414	23.8033	19.4601	20.7479	20.4375				5	5	30.3	30.3	sp|Q9Y5Y2|NUBP2_HUMAN	sp|Q9Y5Y2|NUBP2_HUMAN	Q9Y5Y2			FALSE	FALSE	0
24.6452	25.0969	24.5638	18.8887	24.0649	23.3251				7	7	9.2	9.2	sp|Q9Y613|FHOD1_HUMAN	sp|Q9Y613|FHOD1_HUMAN	Q9Y613			FALSE	FALSE	0
22.2521	22.894	22.875	18.6545	18.571	18.4162				2	2	9.9	9.9	sp|Q9Y673|ALG5_HUMAN	sp|Q9Y673|ALG5_HUMAN	Q9Y673			TRUE	FALSE	0
25.8761	26.4144	26.204	20.2838	22.6734	21.7212				18	15	25.3	21.1	sp|Q9Y678|COPG1_HUMAN	sp|Q9Y678|COPG1_HUMAN	Q9Y678			FALSE	FALSE	0
22.223	21.4839	21.4983	19.8223	20.9698	18.1092				1	1	3.1	3.1	sp|Q9Y697|NFS1_HUMAN	sp|Q9Y697|NFS1_HUMAN	Q9Y697			FALSE	FALSE	0
21.8645	22.5142	22.1294	19.2619	20.1032	20.2808				1	1	14.7	14.7	sp|Q9Y6A9|SPCS1_HUMAN	sp|Q9Y6A9|SPCS1_HUMAN	Q9Y6A9			FALSE	FALSE	0
29.4691	28.9172	28.3215	23.1701	23.2671	23.2195				37	37	45.9	45.9	sp|Q9Y6C2|EMIL1_HUMAN	sp|Q9Y6C2|EMIL1_HUMAN	Q9Y6C2		+	TRUE	FALSE	0
24.075	24.7763	24.0292	20.2115	23.3124	24.0163				8	8	34.7	34.7	sp|Q9Y6C9|MTCH2_HUMAN	sp|Q9Y6C9|MTCH2_HUMAN	Q9Y6C9			FALSE	FALSE	0
22.6375	22.6689	22.5511	19.4669	20.2277	20.3222				2	2	2.8	2.8	sp|Q9Y6D9|MD1L1_HUMAN	sp|Q9Y6D9|MD1L1_HUMAN	Q9Y6D9			FALSE	FALSE	0
20.1298	20.0319	20.406	20.1527	20.5441	20.7129				1	1	2.1	2.1	sp|Q9Y6E2|BZW2_HUMAN	sp|Q9Y6E2|BZW2_HUMAN	Q9Y6E2			FALSE	FALSE	0
23.0808	24.2003	23.4147	20.4909	23.3923	18.5387				7	7	19.7	19.7	sp|Q9Y6G9|DC1L1_HUMAN	sp|Q9Y6G9|DC1L1_HUMAN	Q9Y6G9			FALSE	FALSE	0
24.2643	24.5569	24.0413	21.6666	19.8622	18.848				5	5	16	16	sp|Q9Y6K9|NEMO_HUMAN	sp|Q9Y6K9|NEMO_HUMAN	Q9Y6K9			FALSE	FALSE	0
22.5119	22.0818	22.5931	25.2735	25.1738	19.8938				5	4	13.2	11	sp|Q9Y6M1|IF2B2_HUMAN	sp|Q9Y6M1|IF2B2_HUMAN	Q9Y6M1			FALSE	FALSE	0
23.2901	23.1195	22.804	19.775	17.9076	20.7879				2	2	16.8	16.8	sp|Q9Y6M9|NDUB9_HUMAN	sp|Q9Y6M9|NDUB9_HUMAN	Q9Y6M9			FALSE	FALSE	0
28.0927	27.6429	27.9697	27.0209	26.5843	26.0667				25	25	69.8	69.8	sp|Q9Y6N5|SQOR_HUMAN	sp|Q9Y6N5|SQOR_HUMAN	Q9Y6N5			FALSE	FALSE	0
